# Supplementary material for: Organocopper(ii) complexes: new catalysts for carbon–carbon bond formation via electrochemical atom transfer radical addition (eATRA)
Source: Chem Sci. 2022 Aug 17;13(35):10506–11. doi: 10.1039/d2sc03418b (PMC9473645; doi:10.1039/d2sc03418b)
Supplement: SC-013-D2SC03418B-s002 [file SC-013-D2SC03418B-s002.cif]

# Electronic Supplementary Material (ESI) for Chemical Science.
# This journal is © The Royal Society of Chemistry 2022

####################################################################### 
# 
# This file contains crystal structure data downloaded from the 
# Cambridge Structural Database (CSD) hosted by the Cambridge 
# Crystallographic Data Centre (CCDC).
# 
# Full information about CCDC data access policies and citation 
# guidelines are available at http://www.ccdc.cam.ac.uk/access/V1 
# 
# Audit and citation data items may have been added by the CCDC. 
# Please retain this information to preserve the provenance of 
# this file and to allow appropriate attribution of the data. 
# 
#######################################################################

data_2118mg16
_database_code_depnum_ccdc_archive 'CCDC 2176281'
loop_
_audit_author_name
_audit_author_address
'Paul Bernhardt'
;The University of Queensland
Australia
;
_audit_update_record             
;
2022-06-01 deposited with the CCDC.	2022-08-17 downloaded from the CCDC.
;
# start Validation Reply Form
_vrf_THETM01_2118mg16            
;
PROBLEM: The value of sine(theta_max)/wavelength is less than 0.575
RESPONSE: theta limit set by dual source diffractometer
;
# Added during the CSD deposition process: Wednesday 01 June 2022 09:38 AM
# end Validation Reply Form


_audit_creation_date             2022-05-30T15:54:19-00:00
_audit_creation_method           'WinGX routine CIF_UPDATE'
_audit_conform_dict_name         cif_core.dic
_audit_conform_dict_version      2.4.5
_audit_conform_dict_location     ftp://ftp.iucr.org/pub/cif_core.dic

#----------------------------------------------------------------------------#
#                   CHEMICAL INFORMATION                                     #
#----------------------------------------------------------------------------#

_chemical_formula_sum            'C28 H36 N2'
_chemical_formula_weight         400.59

#----------------------------------------------------------------------------#
#                   UNIT CELL INFORMATION                                    #
#----------------------------------------------------------------------------#

_symmetry_cell_setting           triclinic
_symmetry_space_group_name_H-M   'P -1'
_symmetry_space_group_name_Hall  '-P 1'
_symmetry_Int_Tables_number      2
loop_
_symmetry_equiv_pos_as_xyz
'x, y, z'
'-x, -y, -z'

_cell_length_a                   6.2887(6)
_cell_length_b                   9.7101(10)
_cell_length_c                   10.8010(14)
_cell_angle_alpha                73.723(11)
_cell_angle_beta                 77.522(10)
_cell_angle_gamma                79.838(8)
_cell_volume                     613.42(12)
_cell_formula_units_Z            1
_cell_measurement_temperature    190(2)
_cell_measurement_reflns_used    520
_cell_measurement_theta_min      4.78
_cell_measurement_theta_max      59.73
_cell_measurement_wavelength     1.54184

#----------------------------------------------------------------------------#
#                   CRYSTAL INFORMATION                                      #
#----------------------------------------------------------------------------#

_exptl_crystal_description       plate
_exptl_crystal_colour            colourless
_exptl_crystal_size_max          0.4
_exptl_crystal_size_mid          0.1
_exptl_crystal_size_min          0.01
_exptl_crystal_density_diffrn    1.084
_exptl_crystal_density_method    'not measured'
_exptl_crystal_F_000             218

#----------------------------------------------------------------------------#
#                   ABSORPTION CORRECTION                                    #
#----------------------------------------------------------------------------#

_exptl_absorpt_coefficient_mu    0.471
_exptl_absorpt_correction_type   multi-scan
_exptl_absorpt_process_details   
;
        CrysAlisPro 1.171.40.53 (Rigaku Oxford Diffraction, 2019)
        Empirical absorption correction using spherical harmonics,
        implemented in SCALE3 ABSPACK scaling algorithm.
;
_exptl_absorpt_correction_T_min  0.983
_exptl_absorpt_correction_T_max  1

#----------------------------------------------------------------------------#
#                   DATA COLLECTION                                          #
#----------------------------------------------------------------------------#

_diffrn_source                   'fine-focus sealed X-ray tube'
_diffrn_ambient_temperature      190(2)
_diffrn_radiation_wavelength     1.54184
_diffrn_radiation_type           CuK\a
_diffrn_radiation_monochromator  mirror
_diffrn_radiation_probe          x-ray
_diffrn_detector                 'CCD plate'
_diffrn_detector_area_resol_mean 8.02
_diffrn_orient_matrix_ub_11      0.04854
_diffrn_orient_matrix_ub_12      0.058324
_diffrn_orient_matrix_ub_13      -0.150052
_diffrn_orient_matrix_ub_21      -0.05242
_diffrn_orient_matrix_ub_22      0.156011
_diffrn_orient_matrix_ub_23      0.015469
_diffrn_orient_matrix_ub_31      0.242536
_diffrn_orient_matrix_ub_32      0.000579
_diffrn_orient_matrix_ub_33      0.005625
_diffrn_measurement_device       '\k-geometry diffractometer'
_diffrn_measurement_device_type  
'Agilent Technologies Xcalibur, EosS2, Gemini ultra'
_diffrn_measurement_method       '\w scans'
_diffrn_standards_number         0
_diffrn_standards_interval_time  .
_diffrn_standards_interval_count .
_diffrn_standards_decay_%        ?
_diffrn_reflns_av_R_equivalents  0.0592
_diffrn_reflns_av_unetI/netI     0.0798
_diffrn_reflns_number            3087
_diffrn_reflns_limit_h_min       -6
_diffrn_reflns_limit_h_max       6
_diffrn_reflns_limit_k_min       -11
_diffrn_reflns_limit_k_max       11
_diffrn_reflns_limit_l_min       -12
_diffrn_reflns_limit_l_max       12
_diffrn_reflns_theta_min         4.332
_diffrn_reflns_theta_max         61.543
_diffrn_reflns_theta_full        61.543
_diffrn_measured_fraction_theta_full 0.985
_diffrn_measured_fraction_theta_max 0.985
_diffrn_reflns_Laue_measured_fraction_full 0.985
_diffrn_reflns_Laue_measured_fraction_max 0.985
_diffrn_reflns_point_group_measured_fraction_full 0.985
_diffrn_reflns_point_group_measured_fraction_max 0.985
_reflns_Friedel_coverage         0
_reflns_number_total             3087
_reflns_number_gt                1672
_reflns_threshold_expression     'I > 2\s(I)'
_diffrn_reflns_reduction_process 
;
 Scaled and merged with Sortav
 R.H. Blessing, (1987) Cryst. Rev. 1, 3-58
 R.H. Blessing, (1989) J. Appl. Cryst. 22, 396-397
;

#----------------------------------------------------------------------------#
#                   COMPUTER PROGRAMS USED                                   #
#----------------------------------------------------------------------------#

_computing_data_collection       'CrysalisPro (Agilent Technologies,     )'
_computing_cell_refinement       'CrysalisPro (Agilent Technologies,     )'
_computing_data_reduction        'CrysalisPro (Agilent Technologies,     )'
_computing_structure_refinement  'SHELXL-2018/1 (Sheldrick, 2018)'
_computing_molecular_graphics    'Ortep for Windows (Farrugia, 2012)'
_computing_publication_material  'WinGX publication routines (Farrugia, 2012)'

#----------------------------------------------------------------------------#
#                   STRUCTURE SOLUTION                                       #
#----------------------------------------------------------------------------#

_atom_sites_solution_hydrogens   geom

#----------------------------------------------------------------------------#
#                   REFINEMENT INFORMATION                                   #
#----------------------------------------------------------------------------#

_shelx_SHELXL_version_number     2018/1
_refine_special_details          
;
 Refined as a 2-component twin.
;
_refine_ls_structure_factor_coef Fsqd
_refine_ls_matrix_type           full
_refine_ls_weighting_scheme      calc
_refine_ls_weighting_details     
'w=1/[\s^2^(Fo^2^)+(0.0590P)^2^] where P=(Fo^2^+2Fc^2^)/3'
_refine_ls_hydrogen_treatment    constr
_refine_ls_extinction_method     none
_refine_ls_number_reflns         3087
_refine_ls_number_parameters     137
_refine_ls_number_restraints     0
_refine_ls_number_constraints    0
_refine_ls_R_factor_all          0.0947
_refine_ls_R_factor_gt           0.0502
_refine_ls_wR_factor_ref         0.1168
_refine_ls_wR_factor_gt          0.1062
_refine_ls_goodness_of_fit_ref   0.813
_refine_ls_restrained_S_all      0.813
_refine_ls_shift/su_max          0
_refine_ls_shift/su_mean         0
_refine_diff_density_max         0.211
_refine_diff_density_min         -0.124
_refine_diff_density_rms         0.037

#----------------------------------------------------------------------------#
#                   CONSTRAINTS AND RESTRAINTS                               #
#----------------------------------------------------------------------------#


#----------------------------------------------------------------------------#
#                   ATOMIC TYPES, COORDINATES AND THERMAL PARAMETERS         #
#----------------------------------------------------------------------------#

loop_
_atom_type_symbol
_atom_type_description
_atom_type_scat_dispersion_real
_atom_type_scat_dispersion_imag
_atom_type_scat_source
C C 0.0181 0.0091 'International Tables Vol C Tables 4.2.6.8 and 6.1.1.4'
H H 0 0 'International Tables Vol C Tables 4.2.6.8 and 6.1.1.4'
N N 0.0311 0.018 'International Tables Vol C Tables 4.2.6.8 and 6.1.1.4'

loop_
_atom_site_label
_atom_site_type_symbol
_atom_site_fract_x
_atom_site_fract_y
_atom_site_fract_z
_atom_site_U_iso_or_equiv
_atom_site_adp_type
_atom_site_occupancy
_atom_site_site_symmetry_order
_atom_site_calc_flag
_atom_site_refinement_flags_posn
_atom_site_refinement_flags_adp
_atom_site_refinement_flags_occupancy
_atom_site_disorder_assembly
_atom_site_disorder_group
C3 C 0.4850(4) 0.3701(3) 0.1737(2) 0.0366(7) Uani 1 1 d . . . . .
C11 C 0.5643(4) 0.4262(3) 0.0279(2) 0.0368(6) Uani 1 1 d . . . . .
H11 H 0.721111 0.441906 0.016117 0.044 Uiso 1 1 calc R U . . .
C6 C 0.3359(5) 0.2683(3) 0.4478(3) 0.0387(7) Uani 1 1 d . . . . .
N1 N 1.0742(5) 0.1640(3) 0.0223(3) 0.0660(8) Uani 1 1 d . . . . .
C4 C 0.2832(5) 0.3189(3) 0.2228(3) 0.0476(8) Uani 1 1 d . . . . .
H4 H 0.191546 0.318347 0.16361 0.057 Uiso 1 1 calc R U . . .
C12 C 0.5585(5) 0.3172(3) -0.0485(3) 0.0444(7) Uani 1 1 d . . . . .
H12A H 0.629756 0.353897 -0.140426 0.053 Uiso 1 1 calc R U . . .
H12B H 0.403316 0.310631 -0.048932 0.053 Uiso 1 1 calc R U . . .
C5 C 0.2124(5) 0.2686(3) 0.3561(3) 0.0481(8) Uani 1 1 d . . . . .
H5 H 0.074034 0.233075 0.385745 0.058 Uiso 1 1 calc R U . . .
C13 C 0.6711(4) 0.1646(3) 0.0052(3) 0.0499(8) Uani 1 1 d . . . . .
H13A H 0.588311 0.121873 0.092633 0.06 Uiso 1 1 calc R U . . .
H13B H 0.667426 0.103258 -0.053512 0.06 Uiso 1 1 calc R U . . .
C2 C 0.6090(5) 0.3696(3) 0.2654(3) 0.0497(8) Uani 1 1 d . . . . .
H2 H 0.74803 0.404282 0.235906 0.06 Uiso 1 1 calc R U . . .
C7 C 0.2519(5) 0.2154(3) 0.5947(3) 0.0476(8) Uani 1 1 d . . . . .
C1 C 0.5366(5) 0.3201(4) 0.3983(3) 0.0527(8) Uani 1 1 d . . . . .
H1 H 0.627405 0.321718 0.457614 0.063 Uiso 1 1 calc R U . . .
C14 C 0.8932(6) 0.1645(3) 0.0158(3) 0.0506(8) Uani 1 1 d . . . . .
C8 C 0.4312(6) 0.1872(5) 0.6752(3) 0.0888(14) Uani 1 1 d . . . . .
H8A H 0.499687 0.275461 0.657669 0.133 Uiso 1 1 calc R U . . .
H8B H 0.368116 0.157888 0.768559 0.133 Uiso 1 1 calc R U . . .
H8C H 0.54213 0.109829 0.651719 0.133 Uiso 1 1 calc R U . . .
C9 C 0.0751(6) 0.3326(5) 0.6364(3) 0.0964(15) Uani 1 1 d . . . . .
H9A H -0.042028 0.351674 0.584673 0.145 Uiso 1 1 calc R U . . .
H9B H 0.013857 0.299443 0.729606 0.145 Uiso 1 1 calc R U . . .
H9C H 0.140683 0.421527 0.621433 0.145 Uiso 1 1 calc R U . . .
C10 C 0.1499(8) 0.0763(5) 0.6246(4) 0.1016(16) Uani 1 1 d . . . . .
H10A H 0.032799 0.091867 0.573406 0.152 Uiso 1 1 calc R U . . .
H10B H 0.262573 -0.000315 0.60137 0.152 Uiso 1 1 calc R U . . .
H10C H 0.08856 0.047745 0.71821 0.152 Uiso 1 1 calc R U . . .

loop_
_atom_site_aniso_label
_atom_site_aniso_U_11
_atom_site_aniso_U_22
_atom_site_aniso_U_33
_atom_site_aniso_U_23
_atom_site_aniso_U_13
_atom_site_aniso_U_12
C3 0.0376(16) 0.0360(17) 0.0352(15) -0.0105(12) -0.0063(13) 0.0006(13)
C11 0.0334(14) 0.0410(16) 0.0335(14) -0.0089(12) -0.0037(12) -0.0017(12)
C6 0.0421(16) 0.0376(17) 0.0327(15) -0.0073(13) -0.0051(13) 0.0007(14)
N1 0.065(2) 0.062(2) 0.075(2) -0.0257(15) -0.0130(16) -0.0037(15)
C4 0.0432(17) 0.070(2) 0.0334(16) -0.0144(15) -0.0065(13) -0.0158(16)
C12 0.0460(16) 0.0482(19) 0.0388(15) -0.0148(14) -0.0034(13) -0.0041(15)
C5 0.0434(17) 0.065(2) 0.0380(18) -0.0136(15) -0.0008(15) -0.0189(16)
C13 0.0510(18) 0.0454(19) 0.0517(19) -0.0121(14) -0.0027(15) -0.0095(15)
C2 0.0435(17) 0.067(2) 0.0383(17) -0.0080(15) -0.0048(14) -0.0189(15)
C7 0.0523(18) 0.054(2) 0.0318(15) -0.0059(14) -0.0054(14) -0.0055(16)
C1 0.0509(19) 0.073(2) 0.0356(17) -0.0077(15) -0.0122(15) -0.0140(17)
C14 0.058(2) 0.043(2) 0.0470(17) -0.0118(14) -0.0056(16) -0.0009(15)
C8 0.080(3) 0.136(4) 0.0353(18) 0.001(2) -0.0098(19) -0.012(2)
C9 0.110(3) 0.101(3) 0.042(2) -0.0066(19) 0.016(2) 0.026(3)
C10 0.160(4) 0.090(3) 0.053(2) 0.010(2) -0.010(3) -0.069(3)


#----------------------------------------------------------------------------#
#                   MOLECULAR GEOMETRY                                       #
#----------------------------------------------------------------------------#

_geom_special_details            
;
 All esds (except the esd in the dihedral angle between two l.s. planes)
 are estimated using the full covariance matrix.  The cell esds are taken
 into account individually in the estimation of esds in distances, angles
 and torsion angles; correlations between esds in cell parameters are only
 used when they are defined by crystal symmetry.  An approximate (isotropic)
 treatment of cell esds is used for estimating esds involving l.s. planes.
;
loop_
_geom_bond_atom_site_label_1
_geom_bond_atom_site_label_2
_geom_bond_distance
_geom_bond_site_symmetry_2
_geom_bond_publ_flag
C3 C2 1.385(4) . ?
C3 C4 1.387(4) . ?
C3 C11 1.516(4) . ?
C11 C12 1.523(4) . ?
C11 C11 1.546(5) 2_665 ?
C6 C5 1.383(4) . ?
C6 C1 1.384(4) . ?
C6 C7 1.529(4) . ?
N1 C14 1.155(4) . ?
C4 C5 1.385(4) . ?
C12 C13 1.535(4) . ?
C13 C14 1.425(4) . ?
C2 C1 1.382(4) . ?
C7 C8 1.512(4) . ?
C7 C10 1.520(5) . ?
C7 C9 1.536(5) . ?

loop_
_geom_angle_atom_site_label_1
_geom_angle_atom_site_label_2
_geom_angle_atom_site_label_3
_geom_angle
_geom_angle_site_symmetry_1
_geom_angle_site_symmetry_3
_geom_angle_publ_flag
C2 C3 C4 116.3(2) . . ?
C2 C3 C11 121.7(2) . . ?
C4 C3 C11 122.0(2) . . ?
C3 C11 C12 112.2(2) . . ?
C3 C11 C11 111.5(3) . 2_665 ?
C12 C11 C11 111.2(3) . 2_665 ?
C5 C6 C1 116.0(2) . . ?
C5 C6 C7 121.4(3) . . ?
C1 C6 C7 122.6(3) . . ?
C5 C4 C3 121.4(3) . . ?
C11 C12 C13 114.8(2) . . ?
C6 C5 C4 122.4(3) . . ?
C14 C13 C12 112.5(2) . . ?
C1 C2 C3 122.0(3) . . ?
C8 C7 C10 107.9(3) . . ?
C8 C7 C6 112.6(3) . . ?
C10 C7 C6 110.8(3) . . ?
C8 C7 C9 108.9(3) . . ?
C10 C7 C9 108.8(3) . . ?
C6 C7 C9 107.8(2) . . ?
C2 C1 C6 121.9(3) . . ?
N1 C14 C13 178.8(3) . . ?

_iucr_refine_instructions_details 
;
TITL shelxt_a.res in P-1
    shelx.res
    created by SHELXL-2018/1 at 15:52:49 on 30-May-2022
CELL  1.54184   6.2887   9.7101  10.8010   73.723   77.522   79.838
ZERR     1.00   0.0006   0.0010   0.0014    0.011    0.010    0.008
LATT   1
SFAC  C    H    N
UNIT  28 36 2
MERG   2
OMIT    -2.00 125.00
FMAP   2
PLAN   20
ACTA
BOND
LIST   4
L.S.  10
TEMP   -83.00
WGHT    0.059000
BASF   0.47627
FVAR      16.07202
C3    1    0.484988    0.370125    0.173704    11.00000    0.03759    0.03599 =
         0.03519   -0.01047   -0.00628    0.00063
C11   1    0.564298    0.426159    0.027946    11.00000    0.03338    0.04097 =
         0.03353   -0.00885   -0.00374   -0.00174
AFIX  13
H11   2    0.721111    0.441906    0.016117    11.00000   -1.20000
AFIX   0
C6    1    0.335851    0.268308    0.447758    11.00000    0.04215    0.03757 =
         0.03265   -0.00730   -0.00513    0.00066
N1    3    1.074189    0.163974    0.022318    11.00000    0.06498    0.06177 =
         0.07531   -0.02567   -0.01296   -0.00371
C4    1    0.283174    0.318926    0.222762    11.00000    0.04315    0.07043 =
         0.03342   -0.01442   -0.00646   -0.01583
AFIX  43
H4    2    0.191546    0.318347    0.163610    11.00000   -1.20000
AFIX   0
C12   1    0.558457    0.317179   -0.048470    11.00000    0.04599    0.04823 =
         0.03876   -0.01483   -0.00343   -0.00414
AFIX  23
H12A  2    0.629756    0.353897   -0.140426    11.00000   -1.20000
H12B  2    0.403316    0.310631   -0.048932    11.00000   -1.20000
AFIX   0
C5    1    0.212398    0.268636    0.356129    11.00000    0.04339    0.06490 =
         0.03797   -0.01356   -0.00084   -0.01889
AFIX  43
H5    2    0.074034    0.233075    0.385745    11.00000   -1.20000
AFIX   0
C13   1    0.671115    0.164633    0.005153    11.00000    0.05103    0.04540 =
         0.05167   -0.01209   -0.00271   -0.00948
AFIX  23
H13A  2    0.588311    0.121873    0.092633    11.00000   -1.20000
H13B  2    0.667426    0.103258   -0.053512    11.00000   -1.20000
AFIX   0
C2    1    0.609022    0.369594    0.265351    11.00000    0.04347    0.06742 =
         0.03831   -0.00799   -0.00485   -0.01890
AFIX  43
H2    2    0.748030    0.404282    0.235906    11.00000   -1.20000
AFIX   0
C7    1    0.251857    0.215355    0.594727    11.00000    0.05235    0.05432 =
         0.03180   -0.00591   -0.00545   -0.00547
C1    1    0.536636    0.320117    0.398345    11.00000    0.05095    0.07251 =
         0.03564   -0.00767   -0.01217   -0.01399
AFIX  43
H1    2    0.627405    0.321718    0.457614    11.00000   -1.20000
AFIX   0
C14   1    0.893191    0.164457    0.015794    11.00000    0.05807    0.04328 =
         0.04698   -0.01180   -0.00555   -0.00092
C8    1    0.431218    0.187153    0.675249    11.00000    0.07977    0.13622 =
         0.03529    0.00139   -0.00976   -0.01201
AFIX  33
H8A   2    0.499687    0.275461    0.657669    11.00000   -1.50000
H8B   2    0.368116    0.157888    0.768559    11.00000   -1.50000
H8C   2    0.542130    0.109829    0.651719    11.00000   -1.50000
AFIX   0
C9    1    0.075100    0.332608    0.636378    11.00000    0.11025    0.10096 =
         0.04199   -0.00659    0.01629    0.02588
AFIX  33
H9A   2   -0.042028    0.351674    0.584673    11.00000   -1.50000
H9B   2    0.013857    0.299443    0.729606    11.00000   -1.50000
H9C   2    0.140683    0.421527    0.621433    11.00000   -1.50000
AFIX   0
C10   1    0.149893    0.076316    0.624579    11.00000    0.15988    0.09037 =
         0.05342    0.01010   -0.00997   -0.06905
AFIX  33
H10A  2    0.032799    0.091867    0.573406    11.00000   -1.50000
H10B  2    0.262573   -0.000315    0.601370    11.00000   -1.50000
H10C  2    0.088560    0.047745    0.718210    11.00000   -1.50000
AFIX   0
HKLF    5


REM  shelxt_a.res in P-1
REM R1 =  0.0502 for    1672 Fo > 4sig(Fo)  and  0.0947 for all    3087 data
REM    137 parameters refined using      0 restraints

END

WGHT      0.0590      0.0000

REM Highest difference peak  0.211,  deepest hole -0.124,  1-sigma level  0.037
Q1    1   0.7358  0.0626 -0.0536  11.00000  0.05    0.21
Q2    1   0.2690  0.3429  0.6573  11.00000  0.05    0.18
Q3    1   0.8057  0.4102 -0.0194  11.00000  0.05    0.17
Q4    1  -0.0296  0.1815  0.6165  11.00000  0.05    0.15
Q5    1   0.7920 -0.0238 -0.0992  11.00000  0.05    0.14
Q6    1   0.1561  0.0280  0.7200  11.00000  0.05    0.14
Q7    1   0.0593  0.2098  0.6211  11.00000  0.05    0.14
Q8    1   0.4532  0.0662  0.6567  11.00000  0.05    0.13
Q9    1   0.5000  0.5000  0.0000  10.50000  0.05    0.13
Q10   1   0.5518  0.3869  0.0023  11.00000  0.05    0.12
Q11   1   0.3316  0.3473  0.4272  11.00000  0.05    0.12
Q12   1   0.2310  0.3251  0.4163  11.00000  0.05    0.12
Q13   1   0.3422  0.3951  0.1923  11.00000  0.05    0.12
Q14   1   0.4403  0.4130  0.3968  11.00000  0.05    0.12
Q15   1   0.4885  0.4606  0.2734  11.00000  0.05    0.11
Q16   1   0.4236  0.3371  0.1989  11.00000  0.05    0.11
Q17   1   0.5855  0.5138  0.2315  11.00000  0.05    0.11
Q18   1   0.6500  0.5035  0.2426  11.00000  0.05    0.11
Q19   1   0.0644  0.2747  0.3815  11.00000  0.05    0.11
Q20   1   0.4983  0.4385  0.3146  11.00000  0.05    0.10
;

_iucr_refine_reflections_details 
;
   0   0  -1 5964.68 510.854  -2
   0   0  -1 5964.68 510.854   1
   0   0  -2 217165. 1701.56  -2
   0   0  -2 217165. 1701.56   1
   0   0  -3 934807. 5309.08  -2
   0   0  -3 934807. 5309.08   1
   0   0  -4 4099.44 1055.34  -2
   0   0  -4 4099.44 1055.34   1
   0   0  -5 405936. 4878.80  -2
   0   0  -5 405936. 4878.80   1
   0   0   6 13434.0 640.124  -2
   0   0   6 13434.0 640.124   1
   0   0   7 937.179 574.842  -2
   0   0   7 937.179 574.842   1
   0   0   8 11150.6 715.467  -2
   0   0   8 11150.6 715.467   1
   0   0   9-360.867 626.489  -2
   0   0   9-360.867 626.489   1
   0   0  10 516.957 534.951  -2
   0   0  10 516.957 534.951   1
   0   0 -11 706.065 663.225  -2
   0   0 -11 706.065 663.225   1
   0   1 -11 501.407 660.014   1
   0   1 -10 2154.28 585.642   1
   0   1  -9 7955.62 672.242   1
   0   1  -8 1284.53 484.493   1
   0  -1   7 3107.82 422.129   1
   0  -1   6 1840.23 365.781   1
   0   1  -5 18704.2 1589.26   1
   0   1  -4 52921.7 1921.40   1
   0   1  -3 6997.86 1032.81   1
   0   1  -2 117411. 1966.90   1
   0   1  -1 11509.2 774.721   1
   0   1   0 23902.7 631.211   1
   0   1   1 34623.9 797.144   1
   0  -1  -2 312.583 655.275   1
   0  -1  -3 64508.3 1540.35   1
   0  -1  -4 23344.4 1260.87   1
   0  -1  -5 32259.9 1188.32   1
   0   1   6 621.610 387.215   1
   0  -1  -7 1214.83 431.794   1
   0   1   8 232.003 494.269   1
   0  -1  -9 169.337 463.142   1
   0   1  10 1019.67 484.420   1
   0   1  11 377.426 419.272   1
   0   2 -10 236.932 752.899   1
   0   2  10-157.660 777.140  -2
   0  -2   9-157.660 777.140   1
   0   2   9 6087.29 810.554  -2
   0  -2   8 6087.29 810.554   1
   0  -2  -8 2490.21 726.609  -2
   0   2  -7 2490.21 726.609   1
   0  -2  -7 2476.82 501.787  -2
   0   2  -6 2476.82 501.787   1
   0   2   6 8843.82 479.115  -2
   0  -2   5 8843.82 479.115   1
   0  -2  -5 70796.9 2413.09  -2
   0   2  -4 70796.9 2413.09   1
   0  -2  -4 31724.1 1743.29  -2
   0   2  -3 31724.1 1743.29   1
   0  -2  -3 109481. 2226.69  -2
   0   2  -2 109481. 2226.69   1
   0   2  -1 67271.9 1634.46   1
   0   2   0 514526. 3437.71   1
   0   2   1 350268. 2934.14   1
   0  -2  -2 95881.2 1225.17   1
   0   2  -2 112266. 2015.41  -2
   0  -2  -3 112266. 2015.41   1
   0   2  -3 33580.7 1557.12  -2
   0  -2  -4 33580.7 1557.12   1
   0   2  -4 65611.9 2153.16  -2
   0  -2  -5 65611.9 2153.16   1
   0  -2   5 8647.01 565.444  -2
   0   2   6 8647.01 565.444   1
   0  -2   6 3076.68 578.305  -2
   0   2   7 3076.68 578.305   1
   0  -2   7 3292.13 694.701  -2
   0   2   8 3292.13 694.701   1
   0  -2   8 7088.65 776.923  -2
   0   2   9 7088.65 776.923   1
   0   2  10 46.9305 794.963   1
   0  -2   9 616.724 761.280  -2
   0   2  10 616.724 761.280   1
   0   2  11-65.2130 792.899   1
   0  -2  10 635.070 679.270  -2
   0   2  11 635.070 679.270   1
   0   3 -10 1329.43 710.308   1
   0   3  -9 6446.98 915.006   1
   0   3  -8 4260.64 960.741   1
   0  -3   7 3013.33 576.524   1
   0   3  -6 9484.06 565.266   1
   0   3  -5 3070.51 450.303   1
   0   3  -4 4009.18 610.328   1
   0   3  -3 83062.1 2473.01   1
   0   3  -2 4601.91 1127.42   1
   0   3  -1 69742.8 1928.04   1
   0   3   0 26516.7 1347.13   1
   0   3   1 77678.6 1875.17   1
   0   3   2 326848. 3598.75   1
   0  -3  -3 26849.6 1341.50   1
   0  -3  -4 74873.5 2112.70   1
   0  -3  -5 13497.2 1355.94   1
   0   3   6 29193.2 592.637   1
   0  -3  -7 30905.7 640.767   1
   0   3   8 24222.5 739.583   1
   0   3   9 5045.96 616.031   1
   0   3  10 10272.7 681.921   1
   0   3  11 95.4889 428.468   1
   0   3  12 1319.10 565.690   1
   0   4  -9 2526.77 728.405   1
   0   4  -8 6909.61 949.216   1
   0   4  -7 6669.63 1006.55   1
   0   4  -6 19471.4 734.941   1
   0   4  -5 10321.8 569.765   1
   0   4  -4 70905.4 1216.64   1
   0   4  -3 18158.0 775.330   1
   0   4  -2 11036.9 1405.25   1
   0   4  -1 36664.3 1816.05   1
   0   4   1 127677. 2683.30   1
   0   4   2 30918.8 1616.17   1
   0  -4  -3 2948.59 724.597   1
   0  -4  -4 11956.2 1330.83   1
   0  -4  -5 238.689 514.410   1
   0   4   6 2622.03 436.054   1
   0  -4  -7 5768.10 505.573   1
   0   4   8 1608.16 542.905   1
   0   4   9 23894.5 773.925   1
   0   4  10 226.546 550.406   1
   0   4  11 185.798 488.648   1
   0   5  -8 3005.95 791.010   1
   0   5  -7 11942.2 1001.05   1
   0   5  -6 597.842 570.219   1
   0   5  -5-135.797 568.753   1
   0   5  -4 12065.2 621.901   1
   0   5  -3 6379.71 672.122   1
   0  -5  -6 15600.0 1071.34  -2
   0   5  -3 15600.0 1071.34   1
   0   5  -2 1306.20 676.372   1
   0  -5  -5 4522.26 786.727  -2
   0   5  -2 4522.26 786.727   1
   0   5  -1 2432.44 649.817   1
   0  -5  -4 2750.68 840.538  -2
   0   5  -1 2750.68 840.538   1
   0  -5  -3 390.002 1466.02  -2
   0   5   0 390.002 1466.02   1
   0  -5  -2 39157.5 2114.80  -2
   0   5   1 39157.5 2114.80   1
   0   5   2 8870.44 1304.79   1
   0  -5   0 564.182 1474.96  -2
   0   5   3 564.182 1474.96   1
   0  -5  -4 1144.41 525.958   1
   0  -5  -5 4108.40 618.991   1
   0  -5  -6 12643.0 742.699   1
   0   5   7 5692.81 751.040   1
   0   5   8 11045.9 641.883   1
   0   5   9 1213.25 562.335   1
   0   5  10 2618.97 780.208   1
   0   5  11 2030.58 674.576   1
   0   6  -8 809.127 636.274   1
   0   6  -7 956.307 746.040   1
   0   6  -6 138.895 567.716   1
   0   6  -5 1119.87 593.698   1
   0   6  -4 6452.10 657.095   1
   0   6  -3 778.179 565.862   1
   0   6  -2 16204.3 673.812   1
   0   6  -1 13807.0 599.636   1
   0   6   0 16690.7 568.286   1
   0   6   1 27402.6 843.529   1
   0   6   2 6014.00 608.760   1
   0   6   3 33147.7 649.214   1
   0  -6  -4 5421.56 652.877   1
   0   6   5 7169.79 700.830   1
   0   6   6 4228.40 672.924   1
   0   6   7-10.2093 746.598   1
   0   6   8-77.5368 755.744   1
   0   6   9 388.954 831.493   1
   0  -6 -10 8363.34 600.486   1
   0   6  11 271.896 644.570   1
   0  -7 -10 6208.29 685.228  -2
   0   7  -6 6208.29 685.228   1
   0  -7  -9 5280.46 786.487  -2
   0   7  -5 5280.46 786.487   1
   0  -7  -8 2172.58 809.397  -2
   0   7  -4 2172.58 809.397   1
   0  -7  -7 4120.20 830.613  -2
   0   7  -3 4120.20 830.613   1
   0  -7  -6 13978.2 925.352  -2
   0   7  -2 13978.2 925.352   1
   0  -7  -5 2875.26 758.084  -2
   0   7  -1 2875.26 758.084   1
   0  -7  -4 14518.5 1068.31  -2
   0   7   0 14518.5 1068.31   1
   0  -7  -3 26282.0 1173.53  -2
   0   7   1 26282.0 1173.53   1
   0  -7  -2 24299.6 1105.21  -2
   0   7   2 24299.6 1105.21   1
   0  -7  -1 24101.0 831.630  -2
   0   7   3 24101.0 831.630   1
   0   7   0 14865.9 1088.45  -2
   0  -7  -4 14865.9 1088.45   1
   0  -7   1 2565.97 1050.37  -2
   0   7   5 2565.97 1050.37   1
   0  -7   2 11965.7 1199.82  -2
   0   7   6 11965.7 1199.82   1
   0  -7   3 4115.67 1137.25  -2
   0   7   7 4115.67 1137.25   1
   0  -7   4 2741.44 1049.03  -2
   0   7   8 2741.44 1049.03   1
   0  -7   5 5455.35 1053.72  -2
   0   7   9 5455.35 1053.72   1
   0  -7   6 7173.00 674.160  -2
   0   7  10 7173.00 674.160   1
   0   8  -5 565.795 481.386   1
   0   8  -4 47.6615 561.592   1
   0   8  -3 107.504 584.811   1
   0   8  -2 8508.19 702.143   1
   0   8  -1-40.2231 860.401   1
   0   8   0 2914.88 869.238   1
   0   8   1 7440.92 914.537   1
   0   8   2 645.065 562.217   1
   0   8   3 32603.9 833.359   1
   0   8   4 3515.29 893.107   1
   0   8   5 7256.49 952.798   1
   0   8   6 2809.21 871.694   1
   0   8   7 693.240 849.043   1
   0   8   8 2853.64 777.230   1
   0   8   9 2722.80 467.896   1
   0  -8 -10 2320.40 606.525   1
   0  -9  -9 2264.43 823.572  -2
   0   9  -4 2264.43 823.572   1
   0  -9  -8 523.404 769.688  -2
   0   9  -3 523.404 769.688   1
   0  -9  -7 4873.28 1117.01  -2
   0   9  -2 4873.28 1117.01   1
   0  -9  -6 2207.30 1093.07  -2
   0   9  -1 2207.30 1093.07   1
   0  -9  -5 1452.39 841.095  -2
   0   9   0 1452.39 841.095   1
   0  -9  -4 6382.78 833.718  -2
   0   9   1 6382.78 833.718   1
   0  -9  -3 2336.87 672.685  -2
   0   9   2 2336.87 672.685   1
   0  -9  -2 3181.33 1156.67  -2
   0   9   3 3181.33 1156.67   1
   0  -9  -1 7571.56 1175.18  -2
   0   9   4 7571.56 1175.18   1
   0  -9   0 1533.50 615.159  -2
   0   9   5 1533.50 615.159   1
   0   9  -1 3678.62 757.233  -2
   0  -9  -6 3678.62 757.233   1
   0   9  -2 5878.09 750.066  -2
   0  -9  -7 5878.09 750.066   1
   0   9  -3 1315.62 629.227  -2
   0  -9  -8 1315.62 629.227   1
   0   9  -4 2137.48 674.521  -2
   0  -9  -9 2137.48 674.521   1
   0  10  -1 2051.09 484.925   1
   0  10   0 1072.63 493.665   1
   0  10   1 260.675 712.447   1
   0 -10  -5 90.1924 925.031  -2
   0  10   1 90.1924 925.031   1
   0  10   2 731.118 706.839   1
   0 -10  -4 2695.19 953.281  -2
   0  10   2 2695.19 953.281   1
   0  10   3-70.4854 695.326   1
   0  10   4 1336.99 719.454   1
   0  10   5-177.502 712.310   1
   0  10   6 997.127 465.461   1
   0  10   7 260.347 598.368   1
   1 -10   1 259.131 683.521  -2
  -1  10   6 259.131 683.521   1
   1 -10   0 8.90291 820.812  -2
  -1  10   5 8.90291 820.812   1
   1 -10  -1 2406.36 937.990  -2
  -1  10   4 2406.36 937.990   1
   1 -10  -2 1829.50 912.541  -2
  -1  10   3 1829.50 912.541   1
   1 -10  -3 2341.79 958.320  -2
  -1  10   2 2341.79 958.320   1
   1 -10  -4 1599.21 932.647  -2
  -1  10   1 1599.21 932.647   1
   1 -10  -5 668.205 630.844  -2
  -1  10   0 668.205 630.844   1
   1  -9  -8 564.688 439.673   1
  -1   9   7 294.127 476.364   1
  -1   9   6-308.292 516.319   1
   1  -9  -5 345.498 539.589   1
  -1   9   4 280.723 823.630   1
   1  -9  -1 8835.62 1169.49  -2
  -1   9   3 8835.62 1169.49   1
   1  -9  -2 2833.21 1141.21  -2
  -1   9   2 2833.21 1141.21   1
  -1   9   1 744.537 540.481   1
  -1   9   0 494.035 1030.29   1
   1  -9  -4 517.311 1079.02  -2
  -1   9   0 517.311 1079.02   1
  -1   9  -1 1748.66 553.986   1
  -1   9  -2 3010.55 790.312   1
  -1   9  -3 390.329 671.289   1
   1  -8   5 1041.26 594.909  -2
  -1   8   9 1041.26 594.909   1
   1  -8   4 1393.47 656.322  -2
  -1   8   8 1393.47 656.322   1
   1  -8   3 814.928 737.020  -2
  -1   8   7 814.928 737.020   1
   1  -8   2 4841.07 788.288  -2
  -1   8   6 4841.07 788.288   1
   1  -8   1 3446.21 785.623  -2
  -1   8   5 3446.21 785.623   1
  -1   8   0 1127.07 727.858  -2
   1  -8  -4 1127.07 727.858   1
   1  -8  -1 4056.59 1138.50  -2
  -1   8   3 4056.59 1138.50   1
   1  -8  -2-442.600 1113.43  -2
  -1   8   2-442.600 1113.43   1
   1  -8  -3 4620.03 796.839  -2
  -1   8   1 4620.03 796.839   1
   1  -8  -4 1009.78 1047.33  -2
  -1   8   0 1009.78 1047.33   1
   1  -8  -5 2204.12 1065.46  -2
  -1   8  -1 2204.12 1065.46   1
   1  -8  -6 4274.99 1149.41  -2
  -1   8  -2 4274.99 1149.41   1
   1  -8  -7 792.802 1103.41  -2
  -1   8  -3 792.802 1103.41   1
   1  -8  -8 2137.91 988.298  -2
  -1   8  -4 2137.91 988.298   1
   1  -8  -9 1890.83 871.766  -2
  -1   8  -5 1890.83 871.766   1
  -1   7  10 240.124 587.898   1
   1  -7  -9 1317.11 530.073   1
  -1   7   8 1810.70 571.106   1
  -1   7   7 11637.1 733.236   1
  -1   7   6 347.602 578.609   1
   1  -7  -5 5988.45 662.765   1
  -1   7   4 2518.33 606.232   1
   1  -7  -3 1825.57 759.727   1
   1  -7   0 900.229 1077.25  -2
  -1   7   3 900.229 1077.25   1
   1  -7  -2 65841.6 1335.07   1
   1  -7  -1 69060.3 1729.74  -2
  -1   7   2 69060.3 1729.74   1
  -1   7   1 3066.59 777.922   1
  -1   7   0 233.575 792.992   1
  -1   7  -1 315.357 829.465   1
  -1   7  -2 209.518 874.771   1
   1  -7  -5 5113.57 1062.81  -2
  -1   7  -2 5113.57 1062.81   1
  -1   7  -3 3988.75 632.509   1
  -1   7  -4 2945.21 605.577   1
  -1   7  -5 151.878 578.220   1
  -1   7  -6 344.648 512.922   1
  -1   6  10 450.395 659.034   1
  -1   6   9-5.38941 425.816   1
  -1   6   8 3345.40 497.196   1
  -1   6   7 2251.99 589.114   1
  -1   6   6 9835.53 945.071   1
   1  -6  -5 4803.90 732.452   1
  -1   6   4 442.249 619.986   1
   1  -6  -3 366.975 1276.25   1
   1  -6   0 887.277 934.865  -2
  -1   6   3 887.277 934.865   1
   1  -6  -2 54620.8 1168.53   1
   1  -6  -1 58698.8 2757.15  -2
  -1   6   2 58698.8 2757.15   1
  -1   6   1 12216.1 780.714   1
   1  -6  -2 56677.0 2757.18  -2
  -1   6   1 56677.0 2757.18   1
  -1   6   0 69.2550 680.177   1
   1  -6  -3 862.430 1809.28  -2
  -1   6   0 862.430 1809.28   1
  -1   6  -1 617.734 749.821   1
   1  -6  -4 1131.64 817.471  -2
  -1   6  -1 1131.64 817.471   1
  -1   6  -2-54.3314 666.749   1
   1  -6  -5 3735.84 971.302  -2
  -1   6  -2 3735.84 971.302   1
  -1   6  -3 8308.21 663.986   1
  -1   6  -4 50.0731 569.514   1
  -1   6  -5 1094.93 584.592   1
  -1   6  -6 356.857 592.041   1
  -1   6  -7 1067.60 506.265   1
  -1   5  11 616.461 594.872   1
  -1   5  10 775.889 513.213   1
  -1   5   9 1109.24 454.451   1
   1  -5  -8 997.966 464.989   1
  -1   5   7 9635.38 657.632   1
   1  -5  -6 4720.49 750.308   1
   1  -5  -5 7498.13 711.909   1
  -1   5   4 11953.0 713.331   1
   1  -5   1 18674.4 878.845  -2
  -1   5   3 18674.4 878.845   1
   1  -5   0 68388.9 1092.32  -2
  -1   5   2 68388.9 1092.32   1
   1  -5  -1 61166.9 2502.73  -2
  -1   5   1 61166.9 2502.73   1
   1  -5  -2 60482.3 1108.00  -2
  -1   5   0 60482.3 1108.00   1
   1  -5  -3 18517.6 638.780  -2
  -1   5  -1 18517.6 638.780   1
   1  -5  -4 15650.4 682.054  -2
  -1   5  -2 15650.4 682.054   1
   1  -5  -5 7077.65 617.387  -2
  -1   5  -3 7077.65 617.387   1
   1  -5   4 5377.81 729.253   1
   1  -5  -6 8397.76 927.543  -2
  -1   5  -4 8397.76 927.543   1
  -1   5  -5 774.330 609.037   1
  -1   5  -6 2343.52 625.177   1
  -1   5  -7 406.043 560.240   1
  -1   5  -8 494.581 698.964   1
  -1   4  11 1516.49 391.186   1
  -1   4  10 1190.03 546.008   1
  -1   4   9 2944.72 597.873   1
  -1   4   8 308.951 457.897   1
   1  -4  -7 2158.79 524.899   1
  -1   4   6 2913.02 642.244   1
   1  -4  -5 310.351 547.583   1
  -1   4   4 616.869 602.894   1
   1  -4  -3-3.11877 1150.54   1
   1  -4  -2 125593. 2026.70   1
  -1   4   1 84849.4 2379.66   1
  -1   4   0 39031.4 1845.46   1
  -1   4  -2 13503.6 1412.10   1
  -1   4  -3 619.910 402.370   1
  -1   4  -4 5951.87 472.320   1
   1  -4   5 9228.38 534.316   1
  -1   4  -6 2920.46 854.471   1
  -1   4  -7 613.442 860.924   1
  -1   4  -8 4995.33 592.286   1
  -1   4  -9 736.717 688.198   1
   1  -3  10 601.616 498.315  -2
  -1   3  11 601.616 498.315   1
   1  -3   9 4041.93 607.850  -2
  -1   3  10 4041.93 607.850   1
   1  -3   8 2718.23 777.702  -2
  -1   3   9 2718.23 777.702   1
   1  -3   7 17172.7 905.527  -2
  -1   3   8 17172.7 905.527   1
   1  -3   6 1780.23 620.574  -2
  -1   3   7 1780.23 620.574   1
   1  -3   5 46507.9 1183.68  -2
  -1   3   6 46507.9 1183.68   1
   1  -3   4 32403.7 1011.64  -2
  -1   3   5 32403.7 1011.64   1
  -1   3  -3 13271.5 1718.93  -2
   1  -3  -4 13271.5 1718.93   1
  -1   3  -2 45376.7 2175.21  -2
   1  -3  -3 45376.7 2175.21   1
  -1   3  -1 111911. 1933.55  -2
   1  -3  -2 111911. 1933.55   1
   1  -3   0 217485. 3398.47  -2
  -1   3   1 217485. 3398.47   1
   1  -3  -1 209117. 3703.67  -2
  -1   3   0 209117. 3703.67   1
   1  -3  -2 121964. 2868.22  -2
  -1   3  -1 121964. 2868.22   1
   1  -3  -3 50112.3 2291.23  -2
  -1   3  -2 50112.3 2291.23   1
   1  -3  -4 11657.5 1637.18  -2
  -1   3  -3 11657.5 1637.18   1
   1  -3  -5 34985.5 1035.66  -2
  -1   3  -4 34985.5 1035.66   1
   1  -3  -6 43413.1 1191.99  -2
  -1   3  -5 43413.1 1191.99   1
   1  -3  -7 1383.37 880.094  -2
  -1   3  -6 1383.37 880.094   1
   1  -3  -8 15855.5 1310.53  -2
  -1   3  -7 15855.5 1310.53   1
   1  -3  -9 2120.41 1133.44  -2
  -1   3  -8 2120.41 1133.44   1
   1  -3 -10 2266.47 1057.76  -2
  -1   3  -9 2266.47 1057.76   1
   1  -3 -11 1757.81 926.828  -2
  -1   3 -10 1757.81 926.828   1
  -1   2  11 1830.57 396.450   1
   1  -2 -10 95.4545 458.073   1
  -1   2   9 22331.0 810.073   1
  -1   2   8 3447.07 580.926   1
   1  -2  -7 3797.76 478.380   1
   1  -2  -6 43716.4 687.484   1
   1  -2  -5 10788.2 1449.64   1
   1  -2  -4 1629.57 1086.35   1
   1  -2  -3 1528.36 994.416   1
   1  -2  -2 1015.34 891.155   1
   1  -2  -1 428268. 2496.29   1
  -1   2   0 13727.0 971.750   1
  -1   2  -1 29483.6 1183.94   1
  -1   2  -2 24566.5 587.470   1
  -1   2  -3-226.298 944.192   1
  -1   2  -4 13803.4 1400.04   1
  -1   2  -5 893.054 404.621   1
   1  -2   6 1140.99 472.113   1
  -1   2  -7 9382.52 605.016   1
  -1   2  -8 2710.84 897.791   1
  -1   2  -9 499.895 812.365   1
  -1   2 -10 167.859 745.153   1
  -1   1 -11 187.444 611.738  -2
   1  -1 -11 187.444 611.738   1
   1  -1  10 8861.34 660.969  -2
  -1   1  10 8861.34 660.969   1
  -1   1  -9 1277.58 627.678  -2
   1  -1  -9 1277.58 627.678   1
   1  -1   8 2976.69 760.993  -2
  -1   1   8 2976.69 760.993   1
   1  -1   7 17912.3 800.874  -2
  -1   1   7 17912.3 800.874   1
  -1   1  -6 5366.83 605.240  -2
   1  -1  -6 5366.83 605.240   1
  -1   1  -5 61530.2 2068.75  -2
   1  -1  -5 61530.2 2068.75   1
  -1   1  -4 82405.1 3008.17  -2
   1  -1  -4 82405.1 3008.17   1
  -1   1  -3 2572.37 1230.06  -2
   1  -1  -3 2572.37 1230.06   1
  -1   1  -2 15385.3 1391.13  -2
   1  -1  -2 15385.3 1391.13   1
  -1   1  -1 102459. 2165.07  -2
   1  -1  -1 102459. 2165.07   1
   1  -1   0 999999. 4962.05  -2
  -1   1   0 999999. 4962.05   1
   1  -1  -1 114449. 1335.51  -2
  -1   1  -1 114449. 1335.51   1
   1  -1  -2 15782.3 775.469  -2
  -1   1  -2 15782.3 775.469   1
  -1   1   3 3628.54 689.537  -2
   1  -1   3 3628.54 689.537   1
   1  -1  -4 76827.8 2735.53  -2
  -1   1  -4 76827.8 2735.53   1
   1  -1  -5 64289.9 2866.06  -2
  -1   1  -5 64289.9 2866.06   1
   1  -1  -6 5072.54 433.033  -2
  -1   1  -6 5072.54 433.033   1
   1  -1  -7 15707.5 663.811  -2
  -1   1  -7 15707.5 663.811   1
   1  -1  -8 2620.33 804.506  -2
  -1   1  -8 2620.33 804.506   1
  -1   1   9 366.329 753.721  -2
   1  -1   9 366.329 753.721   1
   1  -1 -10 8378.99 1231.90  -2
  -1   1 -10 8378.99 1231.90   1
   1  -1 -11-70.6035 871.308  -2
  -1   1 -11-70.6035 871.308   1
  -1   0  11-2.91234 367.178   1
  -1   0  10 398.073 432.281   1
   1   0  -9 833.571 479.327   1
  -1   0   8 246.855 463.328   1
   1   0  -7 1293.27 403.400   1
  -1   0   6 245.549 412.266   1
   1   0  -5 1246.01 1145.29   1
   1   0  -4 21196.0 1456.87   1
   1   0  -3 884.640 684.534   1
   1   0  -2 73568.2 866.019   1
   1   0  -1 30574.4 746.605   1
   1   0   0 155237. 1400.61   1
   1   0   1 146.243 203.343   1
   1   0   2 27444.6 688.388   1
  -1   0  -3 28746.1 1171.25   1
  -1   0  -4 56.1803 931.507   1
  -1   0  -5 302.539 1047.72   1
   1   0   6 2851.17 425.865   1
   1   0   7 13782.9 469.209   1
  -1   0  -8 42237.1 706.369   1
  -1   0  -9 460.910 473.153   1
   1   0  10 249.921 593.821   1
  -1   0 -11 4796.44 825.836   1
   1   1 -10 4366.05 449.160   1
  -1  -1   9 2715.62 616.014   1
   1   1  -8 996.790 466.256   1
  -1  -1   7 44980.5 716.726   1
   1   1  -6 847.474 431.582   1
  -1  -1  -7 1550.21 848.951  -2
   1   1  -6 1550.21 848.951   1
   1   1  -5 9277.10 459.852   1
   1   1  -4 312473. 4225.54   1
  -1  -1  -4 345.597 1211.47  -2
   1   1  -3 345.597 1211.47   1
  -1  -1  -3 208298. 2495.19  -2
   1   1  -2 208298. 2495.19   1
  -1  -1  -2 142938. 1743.23  -2
   1   1  -1 142938. 1743.23   1
   1   1   0 3112.67 389.630   1
   1   1   1 846009. 2596.39   1
  -1  -1  -2 3569.94 384.473   1
  -1  -1  -3 26273.1 772.506   1
  -1  -1  -4 227.106 821.263   1
  -1  -1  -5 3470.69 1174.74   1
  -1  -1  -6 742.229 1109.07   1
   1   1   7 870.632 432.863   1
  -1  -1   6 1699.64 867.349  -2
   1   1   7 1699.64 867.349   1
   1   1   8 1619.41 477.589   1
  -1  -1   7 41767.4 1321.87  -2
   1   1   8 41767.4 1321.87   1
   1   1   9 11831.4 717.325   1
  -1  -1   8 12231.7 1166.05  -2
   1   1   9 12231.7 1166.05   1
  -1  -1 -10 1216.42 570.505   1
  -1  -1   9 4487.51 1141.99  -2
   1   1  10 4487.51 1141.99   1
  -1  -1 -11 544.974 547.627   1
  -1  -1 -12 374.781 674.719   1
   1   2 -10 766.392 710.849   1
  -1  -2   9 1000.42 448.086   1
   1   2  -8 3230.94 489.123   1
   1   2  -7-140.974 555.064   1
  -1  -2   6 1321.93 390.998   1
   1   2  -5 65.2873 324.735   1
   1   2  -4 449.716 1127.41   1
   1   2  -3 10557.5 1245.16   1
   1   2  -2 3365.54 928.618   1
   1   2  -1 15776.8 1004.82   1
   1   2   0 4277.76 539.474   1
   1   2   1 57532.4 904.943   1
   1   2   2 2091.01 616.040   1
  -1  -2  -3 8639.05 688.849   1
  -1  -2  -4 453.621 664.657   1
  -1  -2  -5 88.3191 765.986   1
  -1  -2  -6 851.023 1102.00   1
   1   2   7 2224.76 419.928   1
   1   2   8 38342.6 638.438   1
   1   2   9 8832.57 631.496   1
   1   2  10 185.877 557.157   1
  -1  -2 -11 1186.01 435.462   1
  -1  -2 -12 289.705 698.515   1
   1   3  -9 1520.74 737.193   1
   1   3  -8 2006.79 477.496   1
  -1  -3   7 495.458 465.263   1
  -1  -3   6-112.821 399.761   1
   1   3  -5-30.8860 372.847   1
   1   3  -4 20033.6 553.647   1
   1   3  -3 4820.23 1220.67   1
   1   3  -2 3317.28 1168.25   1
   1   3  -1 71877.2 2022.80   1
   1   3   0 571.122 485.750   1
   1   3   1 33258.2 832.425   1
   1   3   2 20736.7 1155.70   1
   1   3   3 4544.32 616.620   1
  -1  -3  -4 4174.32 846.867   1
  -1  -3  -5 24372.3 1282.68   1
   1   3   6 1797.05 598.294   1
   1   3   7 1074.65 420.228   1
   1   3   8 6403.79 511.352   1
   1   3   9 20176.7 596.537   1
   1   3  10 7531.07 634.118   1
   1   3  11 181.691 415.351   1
   1   3  12 1306.66 376.056   1
   1   4  -9 861.080 658.405   1
   1   4  -8 3409.26 826.907   1
   1   4  -7 5726.11 638.791   1
   1   4  -6 2593.23 599.953   1
   1   4  -5 210.211 503.800   1
   1   4  -4 166.494 358.253   1
   1   4  -3 10298.6 624.340   1
  -1  -4  -6 13064.2 654.152  -2
   1   4  -3 13064.2 654.152   1
   1   4  -2 392.340 1115.70   1
  -1  -4  -4 40171.0 1989.95  -2
   1   4  -1 40171.0 1989.95   1
   1   4   0 6793.68 1130.39   1
   1   4   1 1373.28 713.427   1
  -1  -4  -2 53743.2 1919.22  -2
   1   4   1 53743.2 1919.22   1
   1   4   2 62354.1 1902.74   1
  -1  -4   0 17212.3 1567.42  -2
   1   4   3 17212.3 1567.42   1
  -1  -4  -4 43145.6 1637.76   1
  -1  -4  -5 29470.5 1495.17   1
   1   4   6 3506.49 621.506   1
   1   4   7 1161.81 621.867   1
  -1  -4  -8 1780.65 631.857   1
   1   4   9 41768.6 1273.66   1
   1   4  10 1033.13 562.509   1
   1   4  11 23.2775 653.465   1
  -1  -4 -12-38.1935 428.949   1
   1   5  -8 2275.23 722.130   1
   1   5  -7 6799.37 867.094   1
   1   5  -6 4017.79 626.853   1
   1   5  -5 17271.9 727.738   1
   1   5  -4 371.848 417.670   1
   1   5  -3 14455.1 463.860   1
   1   5  -2 629.269 359.360   1
   1   5  -1 1975.25 348.531   1
   1   5   0 25543.0 1762.27   1
   1   5   1 22606.3 1622.63   1
   1   5   2 2870.01 702.527   1
   1   5   3 793.590 1107.04   1
  -1  -5  -4 15838.2 1304.24   1
  -1  -5  -5 32086.8 828.551   1
   1   5   6 125.232 619.984   1
   1   5   7 1873.45 708.181   1
   1   5   8 590.133 565.808   1
   1   5   9 1597.80 760.599   1
   1   5  10 13248.3 968.079   1
   1   5  11 2457.95 678.124   1
  -1  -5 -12 433.452 655.195   1
  -1  -6 -11 311.548 900.028  -2
   1   6  -7 311.548 900.028   1
  -1  -6 -10 13387.0 1178.07  -2
   1   6  -6 13387.0 1178.07   1
  -1  -6  -9 8227.34 811.875  -2
   1   6  -5 8227.34 811.875   1
  -1  -6  -8 7590.52 640.080  -2
   1   6  -4 7590.52 640.080   1
  -1  -6  -7 3057.96 611.289  -2
   1   6  -3 3057.96 611.289   1
  -1  -6  -6 1023.53 554.316  -2
   1   6  -2 1023.53 554.316   1
  -1  -6  -5 809.181 623.367  -2
   1   6  -1 809.181 623.367   1
  -1  -6  -4 17666.7 737.404  -2
   1   6   0 17666.7 737.404   1
  -1  -6  -3 10567.1 903.325  -2
   1   6   1 10567.1 903.325   1
  -1  -6  -2 1102.02 731.623  -2
   1   6   2 1102.02 731.623   1
  -1  -6  -1 8175.62 593.443  -2
   1   6   3 8175.62 593.443   1
  -1  -6   0 19001.0 753.522  -2
   1   6   4 19001.0 753.522   1
  -1  -6   1 897.238 539.954  -2
   1   6   5 897.238 539.954   1
  -1  -6   2 1544.80 885.852  -2
   1   6   6 1544.80 885.852   1
  -1  -6   3 3828.95 987.189  -2
   1   6   7 3828.95 987.189   1
  -1  -6   4 7477.36 1094.04  -2
   1   6   8 7477.36 1094.04   1
  -1  -6   5 10599.7 906.530  -2
   1   6   9 10599.7 906.530   1
  -1  -6   6 13952.6 1162.31  -2
   1   6  10 13952.6 1162.31   1
  -1  -6   7 1642.33 834.518  -2
   1   6  11 1642.33 834.518   1
   1   7  -6 1110.00 726.330   1
   1   7  -5 1762.89 535.442   1
   1   7  -4 86.2337 582.123   1
   1   7  -3 1363.74 591.701   1
   1   7  -2 172.321 548.912   1
   1   7  -1 6871.44 635.409   1
   1   7   0 1546.78 534.723   1
   1   7   1 3860.18 693.428   1
   1   7   2 2698.54 498.336   1
   1   7   3 1252.10 454.474   1
   1   7   4-132.582 439.485   1
   1   7   5 758.978 457.206   1
   1   7   6 2576.19 737.518   1
   1   7   7 46.7391 758.401   1
   1   7   8 962.369 730.899   1
   1   7   9 978.570 615.426   1
   1   7  10 122.039 675.689   1
   1   7  11 4398.19 601.386   1
  -1  -8 -10 2644.69 516.322  -2
   1   8  -5 2644.69 516.322   1
  -1  -8  -9 678.237 681.716  -2
   1   8  -4 678.237 681.716   1
  -1  -8  -8 11741.3 885.188  -2
   1   8  -3 11741.3 885.188   1
  -1  -8  -7 647.967 594.490  -2
   1   8  -2 647.967 594.490   1
  -1  -8  -6 5247.46 1213.86  -2
   1   8  -1 5247.46 1213.86   1
  -1  -8  -5 8812.56 1286.91  -2
   1   8   0 8812.56 1286.91   1
  -1  -8  -4 411.482 926.225  -2
   1   8   1 411.482 926.225   1
  -1  -8  -3 14572.7 902.322  -2
   1   8   2 14572.7 902.322   1
  -1  -8  -2 13843.1 867.020  -2
   1   8   3 13843.1 867.020   1
  -1  -8  -1 720.462 677.141  -2
   1   8   4 720.462 677.141   1
  -1  -8   0 9356.87 1133.56  -2
   1   8   5 9356.87 1133.56   1
  -1  -8   1 5299.06 1061.04  -2
   1   8   6 5299.06 1061.04   1
  -1  -8   2 457.209 993.286  -2
   1   8   7 457.209 993.286   1
  -1  -8   3 11490.6 1122.56  -2
   1   8   8 11490.6 1122.56   1
  -1  -8   4 1180.03 731.859  -2
   1   8   9 1180.03 731.859   1
  -1  -8   5 2935.17 696.958  -2
   1   8  10 2935.17 696.958   1
   1   9  -3 1879.45 722.097   1
   1   9  -2 1595.21 782.023   1
   1   9  -1 3851.12 842.329   1
   1   9   0 922.461 549.270   1
   1   9   1 301.344 573.838   1
   1   9   2 7930.96 636.592   1
   1   9   3 587.040 557.399   1
   1   9   4 2242.88 551.473   1
   1   9   5 686.786 774.204   1
   1   9   6 1533.23 706.815   1
   1   9   7 790.521 675.353   1
   1   9   8 638.366 545.611   1
   1   9   9 343.713 515.325   1
  -1 -10  -7-56.9741 894.654  -2
   1  10  -1-56.9741 894.654   1
  -1 -10  -6 1029.27 968.830  -2
   1  10   0 1029.27 968.830   1
  -1 -10  -5 2969.30 1001.25  -2
   1  10   1 2969.30 1001.25   1
  -1 -10  -4 1993.62 997.425  -2
   1  10   2 1993.62 997.425   1
  -1 -10  -3-230.231 926.738  -2
   1  10   3-230.231 926.738   1
  -1 -10  -2 1808.50 569.292  -2
   1  10   4 1808.50 569.292   1
  -1 -10  -1 3260.63 1038.23  -2
   1  10   5 3260.63 1038.23   1
  -1 -10   0 2062.34 1170.08  -2
   1  10   6 2062.34 1170.08   1
   1  10  -1 1586.87 666.835  -2
  -1 -10  -7 1586.87 666.835   1
   1  10   8 896.658 867.360   1
  -1 -11  -4 828.165 934.990  -2
   1  11   3 828.165 934.990   1
   2  -9   2 1037.37 825.518  -2
  -2   9   6 1037.37 825.518   1
  -2   9  -1-75.5008 674.929  -2
   2  -9  -5-75.5008 674.929   1
   2  -9   0 669.305 955.267  -2
  -2   9   4 669.305 955.267   1
   2  -9  -1 4240.21 1059.05  -2
  -2   9   3 4240.21 1059.05   1
   2  -9  -2 4910.01 1091.92  -2
  -2   9   2 4910.01 1091.92   1
   2  -9  -3 3925.37 1057.35  -2
  -2   9   1 3925.37 1057.35   1
   2  -9  -4 137.102 956.143  -2
  -2   9   0 137.102 956.143   1
   2  -9  -5 660.571 903.797  -2
  -2   9  -1 660.571 903.797   1
   2  -9  -6 1100.82 599.127  -2
  -2   9  -2 1100.82 599.127   1
   2  -8  -8 157.800 646.754   1
   2  -8  -7 1522.96 499.472   1
  -2   8   6 705.027 539.333   1
   2  -8  -5-101.264 575.877   1
   2  -8   2 608.489 1039.69  -2
  -2   8   5 608.489 1039.69   1
   2  -8  -4-461.465 789.174   1
   2  -8   1 1082.66 1037.47  -2
  -2   8   4 1082.66 1037.47   1
   2  -8  -3 1328.16 765.174   1
   2  -8   0 2798.33 1083.21  -2
  -2   8   3 2798.33 1083.21   1
   2  -8  -1 7658.45 1203.69  -2
  -2   8   2 7658.45 1203.69   1
   2  -8  -2 8933.96 1196.44  -2
  -2   8   1 8933.96 1196.44   1
   2  -8  -3 2029.82 1126.98  -2
  -2   8   0 2029.82 1126.98   1
  -2   8  -1 655.351 761.912   1
  -2   8  -2-71.3917 762.221   1
  -2   8  -3 910.437 774.633   1
  -2   8  -4 456.441 704.989   1
  -2   7   8-79.6903 499.445   1
  -2   7   7 2356.04 448.969   1
  -2   7   6 1747.24 605.147   1
  -2   7   5 334.655 586.905   1
   2  -7  -4 1286.44 585.284   1
   2  -7  -3 2766.56 819.009   1
   2  -7   0 3564.12 1111.13  -2
  -2   7   3 3564.12 1111.13   1
   2  -7  -2 21102.9 758.619   1
   2  -7  -2 21124.3 1338.48  -2
  -2   7   1 21124.3 1338.48   1
  -2   7   0 1632.10 801.550   1
  -2   7  -1 129.854 787.023   1
  -2   7  -2 1704.14 865.067   1
  -2   7  -3 1323.90 887.015   1
  -2   7  -4 360.517 532.463   1
  -2   7  -5 2481.55 802.240   1
  -2   7  -6 5542.67 780.831   1
  -2   6   9 1152.08 417.642   1
   2  -6  -8-96.2895 762.745   1
   2  -6   6 1179.65 697.782  -2
  -2   6   8 1179.65 697.782   1
   2  -6   5 979.480 609.819  -2
  -2   6   7 979.480 609.819   1
  -2   6  -4 12621.3 845.838  -2
   2  -6  -6 12621.3 845.838   1
  -2   6  -3 1176.81 640.190  -2
   2  -6  -5 1176.81 640.190   1
   2  -6   2 2514.99 729.245  -2
  -2   6   4 2514.99 729.245   1
   2  -6   1 53.5245 684.479  -2
  -2   6   3 53.5245 684.479   1
  -2   6   0 4352.44 650.896  -2
   2  -6  -2 4352.44 650.896   1
   2  -6  -1 34171.9 811.122  -2
  -2   6   1 34171.9 811.122   1
  -2   6   2 7144.79 1437.62  -2
   2  -6   0 7144.79 1437.62   1
   2  -6  -3 313.826 881.407  -2
  -2   6  -1 313.826 881.407   1
   2  -6  -4 1799.28 710.344  -2
  -2   6  -2 1799.28 710.344   1
   2  -6  -5 698.377 729.316  -2
  -2   6  -3 698.377 729.316   1
   2  -6  -6 10751.4 820.523  -2
  -2   6  -4 10751.4 820.523   1
  -2   6  -5 172.664 874.561   1
   2  -6  -7 5.33267 944.768  -2
  -2   6  -5 5.33267 944.768   1
  -2   6  -6 743.957 548.885   1
  -2   6  -7 985.131 482.408   1
  -2   5  10 415.042 476.932   1
  -2   5   9 3442.47 541.837   1
  -2   5   8 317.958 441.219   1
  -2   5   7 134.682 470.126   1
  -2   5   6 5965.65 642.702   1
   2  -5  -5 542.596 452.283   1
   2  -5  -4 658.678 479.639   1
  -2   5   3 111.144 455.258   1
  -2   5   2 7113.13 494.528   1
  -2   5   1 16787.5 667.530   1
   2  -5   0 1587.45 409.352   1
  -2   5  -1 244.446 600.193   1
  -2   5  -2 3212.57 659.502   1
  -2   5  -3 904.765 486.578   1
   2  -5   4 533.335 535.509   1
   2  -5   5 191.982 558.563   1
   2  -5   6 6146.03 604.174   1
  -2   5  -7 4987.45 584.694   1
  -2   5  -8 278.465 461.898   1
   2  -4   9 1793.94 605.219  -2
  -2   4  10 1793.94 605.219   1
   2  -4   8 746.502 704.463  -2
  -2   4   9 746.502 704.463   1
   2  -4   7 2253.86 769.896  -2
  -2   4   8 2253.86 769.896   1
   2  -4   6 12226.1 715.789  -2
  -2   4   7 12226.1 715.789   1
  -2   4  -5 11414.9 803.620  -2
   2  -4  -6 11414.9 803.620   1
  -2   4  -4 16221.9 648.918  -2
   2  -4  -5 16221.9 648.918   1
  -2   4  -3 472.090 544.383  -2
   2  -4  -4 472.090 544.383   1
   2  -4   2 15819.9 687.117  -2
  -2   4   3 15819.9 687.117   1
   2  -4   1 11779.4 637.723  -2
  -2   4   2 11779.4 637.723   1
   2  -4   0 13740.6 771.492  -2
  -2   4   1 13740.6 771.492   1
  -2   4   1 16045.8 882.453  -2
   2  -4   0 16045.8 882.453   1
   2  -4  -2 12663.5 861.463  -2
  -2   4  -1 12663.5 861.463   1
   2  -4  -3 15987.6 951.045  -2
  -2   4  -2 15987.6 951.045   1
   2  -4  -4 725.957 576.130  -2
  -2   4  -3 725.957 576.130   1
   2  -4  -5 15608.3 761.436  -2
  -2   4  -4 15608.3 761.436   1
  -2   4   6 10615.0 783.382  -2
   2  -4   5 10615.0 783.382   1
  -2   4   7 14434.4 872.345  -2
   2  -4   6 14434.4 872.345   1
  -2   4   8 3927.84 729.329  -2
   2  -4   7 3927.84 729.329   1
   2  -4  -9 1482.50 1118.87  -2
  -2   4  -8 1482.50 1118.87   1
   2  -4 -10 1854.99 612.854  -2
  -2   4  -9 1854.99 612.854   1
  -2   3  10 381.034 491.249   1
  -2   3   9 14128.4 705.981   1
  -2   3   8 1109.74 576.953   1
  -2   3   7 5565.47 611.753   1
  -2   3   6 14898.6 574.159   1
   2  -3  -5 4530.18 461.665   1
   2  -3  -4 10157.3 411.629   1
   2  -3  -3 976.102 555.494   1
   2  -3  -2 1957.63 1172.39   1
   2  -3  -1 35236.6 1130.91   1
  -2   3   0 48949.1 1207.15   1
  -2   3  -1 9470.01 1094.27   1
  -2   3  -3 4690.50 579.993   1
  -2   3  -4 1868.02 422.951   1
  -2   3  -5 2055.29 621.329   1
   2  -3   6 431.848 509.059   1
   2  -3   7 28265.8 797.122   1
  -2   3  -8 1791.36 558.544   1
  -2   3  -9-78.1326 695.012   1
  -2   3 -10 1215.96 638.499   1
   2  -2  10 443.067 655.638  -2
  -2   2  10 443.067 655.638   1
   2  -2   9 5871.11 759.707  -2
  -2   2   9 5871.11 759.707   1
   2  -2   8 1989.67 752.785  -2
  -2   2   8 1989.67 752.785   1
   2  -2   7 9494.73 805.477  -2
  -2   2   7 9494.73 805.477   1
  -2   2  -6 4958.72 615.183  -2
   2  -2  -6 4958.72 615.183   1
  -2   2  -5 11796.5 577.794  -2
   2  -2  -5 11796.5 577.794   1
  -2   2  -4 9013.10 1786.59  -2
   2  -2  -4 9013.10 1786.59   1
  -2   2  -3 27534.6 2159.68  -2
   2  -2  -3 27534.6 2159.68   1
  -2   2  -2 19312.1 1787.92  -2
   2  -2  -2 19312.1 1787.92   1
  -2   2  -1 6194.96 1343.61  -2
   2  -2  -1 6194.96 1343.61   1
   2  -2   0 8137.54 813.093  -2
  -2   2   0 8137.54 813.093   1
   2  -2  -1 6317.89 760.664  -2
  -2   2  -1 6317.89 760.664   1
  -2   2   2 17093.9 940.690  -2
   2  -2   2 17093.9 940.690   1
   2  -2  -3 28367.6 1822.29  -2
  -2   2  -3 28367.6 1822.29   1
   2  -2  -4 9662.44 784.794  -2
  -2   2  -4 9662.44 784.794   1
   2  -2  -5 11456.0 638.419  -2
  -2   2  -5 11456.0 638.419   1
   2  -2  -6 5025.81 656.520  -2
  -2   2  -6 5025.81 656.520   1
  -2   2   7 10149.7 815.858  -2
   2  -2   7 10149.7 815.858   1
   2  -2  -8 2218.63 1106.21  -2
  -2   2  -8 2218.63 1106.21   1
   2  -2  -9 5393.44 1123.28  -2
  -2   2  -9 5393.44 1123.28   1
   2  -2 -10 945.664 936.369  -2
  -2   2 -10 945.664 936.369   1
  -2   1  10-81.8747 463.353   1
  -2   1   9 180.972 520.787   1
  -2   1   8 5537.66 610.127   1
  -2   1   7 1050.75 555.653   1
  -2   1   6 159.965 440.792   1
   2  -1  -5 2853.58 397.091   1
   2  -1  -4 7975.52 924.865   1
   2  -1  -3 4829.34 1210.61   1
   2  -1  -2-103.446 928.219   1
   2  -1  -1 15498.1 1119.56   1
   2  -1   0 7373.00 845.653   1
  -2   1  -1 412.054 351.812   1
  -2   1  -2 25.9523 353.453   1
   2  -1   3 69006.4 1198.16   1
   2  -1   4 4349.62 681.074   1
  -2   1  -5 1704.79 432.049   1
  -2   1  -6 292.094 414.737   1
  -2   1  -7 12164.5 769.490   1
  -2   1  -8 59940.9 1059.65   1
  -2   1  -9 864.642 586.027   1
  -2   1 -10 1843.01 771.903   1
  -2   1 -11 2838.41 696.161   1
  -2   0  10 11.0115 495.191   1
  -2   0   9 3915.56 550.356   1
  -2   0   8-101.715 524.142   1
  -2   0   7 450.420 539.233   1
  -2   0   6 1541.39 453.873   1
  -2   0   5 39.3034 378.537   1
   2   0  -4 11340.6 1275.02   1
   2   0  -3 78.0652 559.744   1
   2   0  -2 4913.89 653.998   1
  -2   0  -3 46427.3 1610.87  -2
   2   0  -2 46427.3 1610.87   1
   2   0  -1 39452.3 1469.54   1
  -2   0  -2 43078.2 1011.55  -2
   2   0  -1 43078.2 1011.55   1
   2   0   0 20072.7 377.263   1
  -2   0  -1 41366.5 950.029  -2
   2   0   0 41366.5 950.029   1
   2   0   1 24553.7 765.396   1
  -2   0   0 39970.9 1550.30  -2
   2   0   1 39970.9 1550.30   1
  -2   0  -2 3782.29 467.682   1
  -2   0   1 40484.9 1534.03  -2
   2   0   2 40484.9 1534.03   1
  -2   0  -3 47722.4 1236.95   1
  -2   0   2 48660.7 1680.53  -2
   2   0   3 48660.7 1680.53   1
  -2   0  -4 15596.9 819.962   1
  -2   0  -5 1251.98 672.976   1
   2   0   6 11346.0 338.927   1
  -2   0   5 10330.6 897.832  -2
   2   0   6 10330.6 897.832   1
   2   0   7 1611.56 303.595   1
   2   0   8 8312.14 440.345   1
  -2   0  -9 5017.77 920.205   1
  -2   0 -10 1279.55 780.804   1
  -2   0 -11 531.587 728.916   1
   2   1 -10 289.236 474.435   1
   2   1  -9 1373.85 583.166   1
  -2  -1   8 581.439 532.122   1
  -2  -1   7 23.6413 526.999   1
  -2  -1   6 497.969 437.736   1
  -2  -1   5 16391.6 516.971   1
   2   1  -4 1203.82 701.003   1
   2   1  -3 10428.9 791.987   1
   2   1  -2 1001.62 602.272   1
   2   1  -1 59910.2 999.637   1
   2   1   0 123653. 830.504   1
   2   1   1-47.9761 521.474   1
   2   1   2 72242.6 687.342   1
   2   1   3 112418. 1290.18   1
   2   1   4 54892.5 1173.87   1
   2   1   5 10151.9 853.569   1
   2   1   6 112.685 377.018   1
   2   1   7 557.717 305.093   1
   2   1   8 35987.1 663.900   1
   2   1   9 47344.8 674.357   1
  -2  -1 -10 594.606 851.382   1
  -2  -1 -11 1729.50 804.909   1
   2   2  -9 1207.35 504.506   1
   2   2  -8 96.8086 577.628   1
  -2  -2   7 302.438 539.497   1
  -2  -2   6 328.996 479.495   1
   2   2  -5 20183.0 568.371   1
   2   2  -4 525.018 1091.62   1
   2   2  -3 3777.21 1108.65   1
   2   2  -2-92.9060 853.816   1
   2   2  -1 20590.2 1018.60   1
   2   2   0 26565.9 745.064   1
   2   2   1 2851.38 397.123   1
   2   2   2 41466.1 1063.05   1
   2   2   3 1272.67 940.850   1
   2   2   4 770.554 971.936   1
  -2  -2  -5 50241.3 1311.62   1
   2   2   6 6325.11 497.644   1
   2   2   7 134.940 326.249   1
   2   2   8 4464.12 413.732   1
   2   2   9 1351.58 456.873   1
   2   2  10 5836.23 436.075   1
  -2  -2 -11 242.520 752.275   1
  -2  -2 -12 177.622 654.428   1
   2   3  -9 1683.35 683.024   1
   2   3  -8-34.2871 530.559   1
   2   3  -7 422.041 567.105   1
   2   3  -6 563.026 569.236   1
   2   3  -5 1653.06 1515.79   1
  -2  -3  -8 1117.37 678.815  -2
   2   3  -5 1117.37 678.815   1
   2   3  -4 10929.6 1422.13   1
  -2  -3  -7 8789.01 657.614  -2
   2   3  -4 8789.01 657.614   1
  -2  -3  -6 5173.81 791.298  -2
   2   3  -3 5173.81 791.298   1
  -2  -3  -5 5853.12 1329.60  -2
   2   3  -2 5853.12 1329.60   1
  -2  -3  -4 34295.9 1576.97  -2
   2   3  -1 34295.9 1576.97   1
  -2  -3  -3 18081.7 881.251  -2
   2   3   0 18081.7 881.251   1
  -2  -3  -2 3244.81 731.509  -2
   2   3   1 3244.81 731.509   1
  -2  -3  -1 3080.44 615.354  -2
   2   3   2 3080.44 615.354   1
   2   3   3 329.625 759.010   1
  -2  -3   0 16091.8 1545.73  -2
   2   3   3 16091.8 1545.73   1
  -2  -3   1 33896.1 1843.64  -2
   2   3   4 33896.1 1843.64   1
  -2  -3   2 6970.63 1525.87  -2
   2   3   5 6970.63 1525.87   1
  -2  -3   3 5579.46 1029.17  -2
   2   3   6 5579.46 1029.17   1
   2   3   7 356.253 688.055   1
   2   3   8 701.541 1487.38   1
  -2  -3   5 1719.31 833.962  -2
   2   3   8 1719.31 833.962   1
   2   3   9 28105.2 805.478   1
   2   3  10 6160.20 622.638   1
   2   3  11-63.5663 419.091   1
  -2  -3 -12 936.549 649.187   1
   2   4  -8 472.774 702.660   1
   2   4  -7-30.5775 554.080   1
   2   4  -6 97.4855 581.251   1
   2   4  -5 29277.7 814.346   1
   2   4  -4 19628.6 643.305   1
   2   4  -3 3877.73 463.287   1
   2   4  -2 39.6247 398.532   1
   2   4  -1 3341.88 1086.58   1
   2   4   0 76077.5 1796.70   1
   2   4   1 66568.4 1325.50   1
   2   4   2 11217.6 787.842   1
   2   4   3 2583.77 710.067   1
   2   4   4 51402.8 2077.06   1
   2   4   5 46532.8 1096.09   1
   2   4   6 110.276 912.239   1
  -2  -4  -7 7238.17 831.831   1
   2   4   8 2408.08 561.665   1
   2   4   9 18798.1 739.613   1
   2   4  10 4425.11 590.040   1
   2   4  11 224.297 503.940   1
  -2  -4 -12 797.779 675.099   1
  -2  -5 -11 962.207 655.494  -2
   2   5  -7 962.207 655.494   1
  -2  -5 -10 12194.2 850.141  -2
   2   5  -6 12194.2 850.141   1
  -2  -5  -9 1184.10 753.180  -2
   2   5  -5 1184.10 753.180   1
  -2  -5  -8 15038.1 903.319  -2
   2   5  -4 15038.1 903.319   1
  -2  -5  -7 1409.68 654.132  -2
   2   5  -3 1409.68 654.132   1
  -2  -5  -6 2398.17 416.683  -2
   2   5  -2 2398.17 416.683   1
  -2  -5  -5 24961.5 558.370  -2
   2   5  -1 24961.5 558.370   1
  -2  -5  -4 6744.18 432.960  -2
   2   5   0 6744.18 432.960   1
  -2  -5  -3 2140.79 707.189  -2
   2   5   1 2140.79 707.189   1
  -2  -5  -2 471.204 592.692  -2
   2   5   2 471.204 592.692   1
  -2  -5  -1 2909.68 629.629  -2
   2   5   3 2909.68 629.629   1
  -2  -5   0 5544.06 774.617  -2
   2   5   4 5544.06 774.617   1
  -2  -5   1 25242.4 1051.58  -2
   2   5   5 25242.4 1051.58   1
  -2  -5   2 3107.83 962.079  -2
   2   5   6 3107.83 962.079   1
  -2  -5   3 1383.43 1022.80  -2
   2   5   7 1383.43 1022.80   1
  -2  -5   4 13386.7 1513.44  -2
   2   5   8 13386.7 1513.44   1
  -2  -5   5 1659.34 1278.75  -2
   2   5   9 1659.34 1278.75   1
  -2  -5   6 11255.7 1375.29  -2
   2   5  10 11255.7 1375.29   1
  -2  -5   7 922.202 1043.37  -2
   2   5  11 922.202 1043.37   1
   2   5  -8 1212.89 834.645  -2
  -2  -5 -12 1212.89 834.645   1
   2   6  -7 1483.76 645.385   1
   2   6  -6 494.909 513.007   1
   2   6  -5-118.612 563.686   1
   2   6  -4 22264.8 785.418   1
   2   6  -3 7917.67 512.566   1
   2   6  -2-16.2399 423.977   1
   2   6  -1 4566.41 451.206   1
   2   6   0 5339.45 397.239   1
   2   6   1 12259.7 512.914   1
   2   6   2 20115.8 568.931   1
   2   6   3 2076.21 588.962   1
   2   6   4 223.551 595.220   1
   2   6   5 1131.44 664.155   1
   2   6   6 3047.36 677.749   1
   2   6   7 967.277 1080.98   1
   2   6   8 1368.75 1121.77   1
   2   6   9 1219.95 1084.09   1
   2   6  11 402.944 747.049   1
  -2  -7 -11 4063.91 899.367  -2
   2   7  -6 4063.91 899.367   1
  -2  -7 -10 2371.56 686.074  -2
   2   7  -5 2371.56 686.074   1
  -2  -7  -9 955.307 984.062  -2
   2   7  -4 955.307 984.062   1
  -2  -7  -8 7952.06 811.430  -2
   2   7  -3 7952.06 811.430   1
  -2  -7  -7 3110.00 760.875  -2
   2   7  -2 3110.00 760.875   1
  -2  -7  -6 6079.33 638.493  -2
   2   7  -1 6079.33 638.493   1
  -2  -7  -5 2746.80 696.120  -2
   2   7   0 2746.80 696.120   1
  -2  -7  -4 560.596 601.574  -2
   2   7   1 560.596 601.574   1
  -2  -7  -3 2483.64 906.423  -2
   2   7   2 2483.64 906.423   1
  -2  -7  -2 2274.46 897.229  -2
   2   7   3 2274.46 897.229   1
  -2  -7  -1 974.194 991.926  -2
   2   7   4 974.194 991.926   1
  -2  -7   0 2973.57 1150.99  -2
   2   7   5 2973.57 1150.99   1
  -2  -7   1 6394.58 1131.30  -2
   2   7   6 6394.58 1131.30   1
  -2  -7   2 3944.60 1423.58  -2
   2   7   7 3944.60 1423.58   1
  -2  -7   3 8413.91 1577.93  -2
   2   7   8 8413.91 1577.93   1
  -2  -7   4 982.494 1324.93  -2
   2   7   9 982.494 1324.93   1
  -2  -7   5 3300.00 1237.19  -2
   2   7  10 3300.00 1237.19   1
  -2  -7   6 6369.30 1029.71  -2
   2   7  11 6369.30 1029.71   1
   2   8  -4 1021.69 707.844   1
   2   8  -3 7864.34 608.475   1
   2   8  -2 263.743 553.558   1
   2   8  -1 684.946 581.229   1
   2   8   0 297.486 542.941   1
   2   8   1 1175.67 878.369   1
   2   8   2 11430.9 981.008   1
   2   8   3 1307.98 660.559   1
   2   8   4 4992.11 707.309   1
   2   8   5 1021.74 713.404   1
   2   8   6 2131.35 718.209   1
   2   8   7 109.188 1116.64   1
   2   8   8 170.811 1077.35   1
   2   8   9 940.818 1046.09   1
   2   8  10-173.618 926.217   1
   2   9  -3 363.275 447.645   1
  -2  -9  -8 6662.07 660.693  -2
   2   9  -2 6662.07 660.693   1
  -2  -9  -7 2031.54 739.811  -2
   2   9  -1 2031.54 739.811   1
  -2  -9  -6 784.969 1047.53  -2
   2   9   0 784.969 1047.53   1
  -2  -9  -5-270.378 1078.14  -2
   2   9   1-270.378 1078.14   1
  -2  -9  -4 1799.72 1130.05  -2
   2   9   2 1799.72 1130.05   1
  -2  -9  -3 3878.49 1096.24  -2
   2   9   3 3878.49 1096.24   1
  -2  -9  -2 1824.42 846.393  -2
   2   9   4 1824.42 846.393   1
  -2  -9  -1 393.522 868.425  -2
   2   9   5 393.522 868.425   1
  -2  -9   0 1612.06 861.760  -2
   2   9   6 1612.06 861.760   1
  -2  -9   1 1924.19 1390.94  -2
   2   9   7 1924.19 1390.94   1
  -2  -9   2 6512.11 1366.26  -2
   2   9   8 6512.11 1366.26   1
   2   9   9-409.644 926.098   1
   2  10  -1 111.331 651.907   1
   2  10   0 177.661 498.661   1
   2  10   1 312.925 752.440   1
  -2 -10  -6 1177.64 1031.47  -2
   2  10   1 1177.64 1031.47   1
  -2 -10  -5 656.518 726.517  -2
   2  10   2 656.518 726.517   1
   2  10   3 796.486 774.570   1
  -2 -10  -4 1093.60 1104.64  -2
   2  10   3 1093.60 1104.64   1
  -2 -10  -3 1324.28 1119.59  -2
   2  10   4 1324.28 1119.59   1
  -2 -10  -2 1423.79 799.625  -2
   2  10   5 1423.79 799.625   1
  -2 -10  -1 774.121 759.161  -2
   2  10   6 774.121 759.161   1
  -2 -10   0 1253.77 1176.42  -2
   2  10   7 1253.77 1176.42   1
   2  10   8 862.701 894.073   1
  -3   9   1 316.896 966.186  -2
   3  -9  -2 316.896 966.186   1
  -3   9   2 941.399 941.052  -2
   3  -9  -1 941.399 941.052   1
  -3   8   5 1241.57 484.035   1
  -3   8   4-34.9473 510.556   1
  -3   8   3 366.250 537.729   1
   3  -8  -1 294.546 986.855  -2
  -3   8   2 294.546 986.855   1
   3  -8  -2 1072.73 951.577  -2
  -3   8   1 1072.73 951.577   1
   3  -8  -3 40.4641 916.071  -2
  -3   8   0 40.4641 916.071   1
   3  -8   1 773.845 671.131   1
   3  -8  -4 1814.03 910.536  -2
  -3   8  -1 1814.03 910.536   1
  -3   8  -2 1077.69 680.295   1
  -3   7   7 499.035 683.095   1
   3  -7   5 180.607 843.467  -2
  -3   7   7 180.607 843.467   1
   3  -7   4 1122.58 827.516  -2
  -3   7   6 1122.58 827.516   1
  -3   7  -3 146.441 689.934  -2
   3  -7  -5 146.441 689.934   1
  -3   7  -2 1059.84 745.096  -2
   3  -7  -4 1059.84 745.096   1
  -3   7  -1 1244.03 779.733  -2
   3  -7  -3 1244.03 779.733   1
   3  -7   0 1145.03 992.459  -2
  -3   7   2 1145.03 992.459   1
   3  -7  -1 3202.82 1059.97  -2
  -3   7   1 3202.82 1059.97   1
   3  -7  -2 689.204 734.254  -2
  -3   7   0 689.204 734.254   1
   3  -7  -3-209.277 989.463  -2
  -3   7  -1-209.277 989.463   1
   3  -7  -4 2253.87 981.720  -2
  -3   7  -2 2253.87 981.720   1
   3  -7  -5 928.584 945.827  -2
  -3   7  -3 928.584 945.827   1
   3  -7  -6 588.653 934.801  -2
  -3   7  -4 588.653 934.801   1
   3  -7  -7 868.608 878.320  -2
  -3   7  -5 868.608 878.320   1
  -3   6   8 2456.41 686.740   1
  -3   6   7 1969.00 504.315   1
   3  -6  -6 3999.38 578.918   1
   3  -6  -5 2633.62 495.364   1
   3  -6  -4 294.089 489.326   1
  -3   6   3 8083.95 864.350   1
  -3   6   2 6376.85 846.995   1
   3  -6  -1 2013.64 565.588   1
  -3   6   0 464.713 814.372   1
  -3   6  -2 6052.49 865.335   1
  -3   6  -3 317.964 792.514   1
  -3   6  -4 136.846 811.126   1
  -3   6  -5 408.816 826.337   1
  -3   6  -6 1282.26 708.987   1
   3  -5   8 1275.31 969.783  -2
  -3   5   9 1275.31 969.783   1
   3  -5   7 3694.00 1043.23  -2
  -3   5   8 3694.00 1043.23   1
   3  -5   6 7832.46 785.543  -2
  -3   5   7 7832.46 785.543   1
   3  -5   5 325.517 618.159  -2
  -3   5   6 325.517 618.159   1
  -3   5  -4 1861.39 625.957  -2
   3  -5  -5 1861.39 625.957   1
  -3   5  -3 1001.39 543.585  -2
   3  -5  -4 1001.39 543.585   1
   3  -5   2 718.914 622.784  -2
  -3   5   3 718.914 622.784   1
   3  -5   1 2667.21 955.696  -2
  -3   5   2 2667.21 955.696   1
  -3   5   0 901.455 458.700  -2
   3  -5  -1 901.455 458.700   1
   3  -5  -1 1954.01 916.753  -2
  -3   5   0 1954.01 916.753   1
  -3   5   2 2835.36 1008.41  -2
   3  -5   1 2835.36 1008.41   1
  -3   5   3 1002.56 698.580  -2
   3  -5   2 1002.56 698.580   1
  -3   5   4 2252.61 1155.80  -2
   3  -5   3 2252.61 1155.80   1
  -3   5   5 1991.10 1093.51  -2
   3  -5   4 1991.10 1093.51   1
  -3   5   6 613.141 1052.83  -2
   3  -5   5 613.141 1052.83   1
  -3   5   7 9310.00 1194.47  -2
   3  -5   6 9310.00 1194.47   1
  -3   5   8 3679.66 978.916  -2
   3  -5   7 3679.66 978.916   1
   3  -5  -9 2178.03 958.503  -2
  -3   5  -8 2178.03 958.503   1
  -3   4   9 197.815 685.549   1
  -3   4   8 567.032 844.793   1
  -3   4   7 56.7533 856.419   1
  -3   4   6 598.454 520.239   1
   3  -4  -5 556.440 449.453   1
   3  -4  -4 1240.46 441.958   1
   3  -4  -3 2307.20 544.254   1
   3  -4  -2 97.4802 627.019   1
   3  -4  -1 220.818 434.457   1
   3  -4   0 41.3789 697.629   1
   3  -4   1 2510.33 500.819   1
   3  -4   2 11707.7 624.468   1
   3  -4   3 3024.15 563.199   1
   3  -4   4 492.353 558.550   1
   3  -4   5 1792.13 873.458   1
   3  -4   6 312.396 840.593   1
   3  -4   7 7192.27 869.202   1
   3  -4   8 2812.81 707.907   1
   3  -3   9 1830.33 965.852  -2
  -3   3   9 1830.33 965.852   1
   3  -3   8 314.289 1105.35  -2
  -3   3   8 314.289 1105.35   1
   3  -3   7 29435.3 1420.75  -2
  -3   3   7 29435.3 1420.75   1
  -3   3  -6 9940.95 1041.28  -2
   3  -3  -6 9940.95 1041.28   1
  -3   3  -5 3206.74 733.511  -2
   3  -3  -5 3206.74 733.511   1
  -3   3  -4 2133.94 655.471  -2
   3  -3  -4 2133.94 655.471   1
  -3   3  -3 3104.20 649.689  -2
   3  -3  -3 3104.20 649.689   1
  -3   3  -2 34845.7 607.180  -2
   3  -3  -2 34845.7 607.180   1
  -3   3  -1 34714.7 688.941  -2
   3  -3  -1 34714.7 688.941   1
  -3   3   0 2099.59 490.944  -2
   3  -3   0 2099.59 490.944   1
  -3   3   1 32253.9 897.822  -2
   3  -3   1 32253.9 897.822   1
  -3   3   2 37475.7 952.851  -2
   3  -3   2 37475.7 952.851   1
  -3   3   3 3672.92 672.654  -2
   3  -3   3 3672.92 672.654   1
  -3   3   4 1457.55 687.325  -2
   3  -3   4 1457.55 687.325   1
  -3   3   5 3221.33 766.703  -2
   3  -3   5 3221.33 766.703   1
  -3   3   6 10438.8 832.256  -2
   3  -3   6 10438.8 832.256   1
  -3   3   7 32782.5 1441.26  -2
   3  -3   7 32782.5 1441.26   1
  -3   3   8 1455.59 987.286  -2
   3  -3   8 1455.59 987.286   1
  -3   3   9 1321.48 850.471  -2
   3  -3   9 1321.48 850.471   1
  -3   2   9 331.926 740.012   1
  -3   2   8 7821.50 960.993   1
  -3   2   7 3077.43 902.550   1
  -3   2   6 1128.21 898.557   1
   3  -2  -5 177.950 673.546   1
   3  -2  -4 2770.99 487.468   1
   3  -2  -3 293.293 436.438   1
   3  -2  -2 7036.53 485.314   1
   3  -2  -1 7598.58 343.499   1
   3  -2   0 9357.65 397.885   1
   3  -2   1 3937.52 472.327   1
   3  -2   2-10.9907 706.782   1
   3  -2   3 50894.9 635.445   1
   3  -2   4 373.377 498.815   1
   3  -2   5 851.973 543.773   1
   3  -2   6 1041.39 856.004   1
   3  -2   7 418.880 831.509   1
   3  -2   8 7140.03 943.559   1
   3  -2   9 1951.48 804.736   1
  -3   1   9 1183.82 713.542   1
  -3   1   8 511.814 785.153   1
  -3   1   7 1041.31 890.909   1
  -3   1   6 29715.6 1148.40   1
   3  -1  -5 8239.47 872.046   1
   3  -1  -4 342.713 677.353   1
   3  -1  -3 354.057 618.156   1
   3  -1  -2 13.5629 1123.58   1
  -3   1  -3 1091.54 939.739  -2
   3  -1  -2 1091.54 939.739   1
   3  -1  -1 16251.7 1365.65   1
   3  -1   0 10216.5 1065.73   1
  -3   1   1 17667.9 1530.31  -2
   3  -1   2 17667.9 1530.31   1
  -3   1   2 1116.82 739.878  -2
   3  -1   3 1116.82 739.878   1
   3  -1   4 19.3947 400.987   1
  -3   1   3 81.2770 715.146  -2
   3  -1   4 81.2770 715.146   1
   3  -1   5 1403.62 545.006   1
   3  -1   6 2112.34 568.939   1
   3  -1   7 2682.23 636.020   1
   3  -1   8 11100.7 1062.22   1
   3  -1   9-4.05083 838.031   1
   3  -1  10 43.3506 492.657   1
   3   0  -9-11.5128 498.449   1
  -3   0   8 2480.85 778.650   1
  -3   0   7 1903.14 846.556   1
  -3   0   6 6082.55 886.904   1
  -3   0   5 296.416 507.709   1
   3   0  -4 4575.73 748.818   1
   3   0  -3 573.560 715.591   1
  -3   0  -4 73244.1 1356.59  -2
   3   0  -2 73244.1 1356.59   1
   3   0  -1 26702.9 1543.76   1
   3   0   0 1782.29 868.841   1
   3   0   1 36259.3 1710.35   1
  -3   0   0 4889.64 1456.94  -2
   3   0   2 4889.64 1456.94   1
   3   0   3 18469.4 1411.97   1
   3   0   4 66339.2 788.026   1
   3   0   5 4469.27 367.999   1
   3   0   6 1670.67 450.382   1
   3   0   7 1602.09 492.599   1
   3   0   8 1514.10 642.063   1
   3   0   9 15378.5 1135.79   1
   3   0  10 471.499 799.067   1
   3   0  11 556.765 696.547   1
   3   1  -9-32.8985 698.261   1
   3   1  -8-16.0593 541.216   1
  -3  -1   7 649.557 754.422   1
  -3  -1   6 2694.55 783.964   1
  -3  -1   5 46566.0 833.515   1
  -3  -1   4 978.764 499.104   1
   3   1  -3 76.5230 581.681   1
   3   1  -2 797.878 571.677   1
   3   1  -1 9772.69 1331.67   1
   3   1   0 43931.8 1875.67   1
   3   1   1 2218.06 1092.87   1
   3   1   2 17707.1 1461.34   1
   3   1   3 495.106 1115.70   1
   3   1   4 236.529 1044.15   1
   3   1   5 1911.18 389.278   1
   3   1   6 1846.37 422.489   1
   3   1   7 771.477 520.257   1
   3   1   8 701.216 601.900   1
   3   1   9 8132.78 688.041   1
   3   1  10 532.674 914.468   1
   3   1  11 1821.58 807.925   1
   3   2  -9 382.334 692.539   1
  -3  -2 -11 254.115 1056.86  -2
   3   2  -8 254.115 1056.86   1
  -3  -2 -10 4373.08 1185.49  -2
   3   2  -7 4373.08 1185.49   1
  -3  -2  -9 3407.58 761.602  -2
   3   2  -6 3407.58 761.602   1
  -3  -2  -8 23017.6 1343.79  -2
   3   2  -5 23017.6 1343.79   1
  -3  -2  -7 22206.5 1053.12  -2
   3   2  -4 22206.5 1053.12   1
  -3  -2  -6 2350.64 570.738  -2
   3   2  -3 2350.64 570.738   1
  -3  -2  -5 38426.7 635.587  -2
   3   2  -2 38426.7 635.587   1
  -3  -2  -4 23939.1 1831.91  -2
   3   2  -1 23939.1 1831.91   1
  -3  -2  -3 56608.2 1691.64  -2
   3   2   0 56608.2 1691.64   1
  -3  -2  -2 29820.9 1374.77  -2
   3   2   1 29820.9 1374.77   1
  -3  -2  -1 27912.6 1899.99  -2
   3   2   2 27912.6 1899.99   1
  -3  -2   0 49512.6 2358.38  -2
   3   2   3 49512.6 2358.38   1
  -3  -2   1 25837.7 1926.04  -2
   3   2   4 25837.7 1926.04   1
  -3  -2   2 40124.5 702.161  -2
   3   2   5 40124.5 702.161   1
  -3  -2   3 1920.59 522.824  -2
   3   2   6 1920.59 522.824   1
  -3  -2   4 20968.8 774.240  -2
   3   2   7 20968.8 774.240   1
  -3  -2   5 22664.6 903.904  -2
   3   2   8 22664.6 903.904   1
  -3  -2   6 3681.60 629.520  -2
   3   2   9 3681.60 629.520   1
  -3  -2 -10 3729.96 815.340   1
  -3  -2   7 4852.04 1226.95  -2
   3   2  10 4852.04 1226.95   1
  -3  -2   8 556.229 1096.49  -2
   3   2  11 556.229 1096.49   1
   3   3  -8 246.493 752.548   1
   3   3  -7 1494.89 826.334   1
   3   3  -6 572.737 568.508   1
   3   3  -5 19181.2 729.783   1
   3   3  -4 34895.1 780.450   1
   3   3  -3 358.132 384.880   1
   3   3  -2 1251.82 369.498   1
   3   3  -1 3091.45 323.129   1
   3   3   0 13103.5 593.814   1
   3   3   1 10097.8 927.361   1
   3   3   2 4106.82 813.050   1
   3   3   3-149.684 1197.81   1
   3   3   4 63.6363 378.253   1
   3   3   5 1425.73 487.633   1
   3   3   6 947.725 492.783   1
   3   3   7-99.4192 443.814   1
   3   3   8-115.645 669.963   1
   3   3   9 2311.13 622.034   1
   3   3  10 845.615 584.151   1
   3   3  11 484.588 531.766   1
   3   3  12 803.536 699.824   1
  -3  -4 -11 2324.98 690.735  -2
   3   4  -7 2324.98 690.735   1
  -3  -4 -10 776.460 676.575  -2
   3   4  -6 776.460 676.575   1
  -3  -4  -9 6050.25 843.326  -2
   3   4  -5 6050.25 843.326   1
  -3  -4  -8 8238.78 838.291  -2
   3   4  -4 8238.78 838.291   1
  -3  -4  -7 4992.48 695.808  -2
   3   4  -3 4992.48 695.808   1
  -3  -4  -6 2224.24 484.416  -2
   3   4  -2 2224.24 484.416   1
  -3  -4  -5 11914.9 571.063  -2
   3   4  -1 11914.9 571.063   1
  -3  -4  -4 7492.49 387.516  -2
   3   4   0 7492.49 387.516   1
  -3  -4  -3 9914.02 396.060  -2
   3   4   1 9914.02 396.060   1
  -3  -4  -2 428.507 309.105  -2
   3   4   2 428.507 309.105   1
  -3  -4  -1 9664.83 539.236  -2
   3   4   3 9664.83 539.236   1
  -3  -4   0 7418.96 536.614  -2
   3   4   4 7418.96 536.614   1
  -3  -4   1 12854.6 624.334  -2
   3   4   5 12854.6 624.334   1
  -3  -4   2 1347.29 635.770  -2
   3   4   6 1347.29 635.770   1
  -3  -4   3 4241.14 791.277  -2
   3   4   7 4241.14 791.277   1
  -3  -4   4 8644.48 729.391  -2
   3   4   8 8644.48 729.391   1
  -3  -4   5 6236.05 1367.92  -2
   3   4   9 6236.05 1367.92   1
  -3  -4   6 1520.70 1241.76  -2
   3   4  10 1520.70 1241.76   1
   3   4  -7 2783.38 718.154  -2
  -3  -4 -11 2783.38 718.154   1
   3   5  -7 3019.89 477.668   1
   3   5  -6 1515.72 547.470   1
   3   5  -5 669.015 598.934   1
   3   5  -4 31095.2 879.774   1
   3   5  -3 20234.9 610.388   1
   3   5  -2 528.941 430.981   1
   3   5  -1 1282.00 366.448   1
   3   5   0 378.203 307.031   1
   3   5   1 6190.64 328.279   1
   3   5   2 19200.6 429.228   1
   3   5   3 1915.02 329.457   1
   3   5   4 11745.0 484.621   1
   3   5   5 10963.5 486.751   1
   3   5   6 1583.50 569.656   1
   3   5   7 1725.35 636.258   1
   3   5   8 1494.02 1089.16   1
   3   5   9-48.5315 731.330   1
   3   5  10 1336.99 910.915   1
   3   5  11 243.502 758.885   1
  -3  -6 -11 1224.98 611.553  -2
   3   6  -6 1224.98 611.553   1
  -3  -6 -10 1254.98 718.633  -2
   3   6  -5 1254.98 718.633   1
  -3  -6  -9 10569.2 884.568  -2
   3   6  -4 10569.2 884.568   1
  -3  -6  -8 4706.91 836.794  -2
   3   6  -3 4706.91 836.794   1
  -3  -6  -7 784.650 787.236  -2
   3   6  -2 784.650 787.236   1
  -3  -6  -6 2712.73 596.098  -2
   3   6  -1 2712.73 596.098   1
  -3  -6  -5-20.3887 542.395  -2
   3   6   0-20.3887 542.395   1
  -3  -6  -4 8668.09 587.630  -2
   3   6   1 8668.09 587.630   1
  -3  -6  -3 652.328 519.804  -2
   3   6   2 652.328 519.804   1
  -3  -6  -2 191.585 487.733  -2
   3   6   3 191.585 487.733   1
  -3  -6  -1 9295.38 619.997  -2
   3   6   4 9295.38 619.997   1
  -3  -6   0 260.984 546.869  -2
   3   6   5 260.984 546.869   1
  -3  -6   1 2637.87 869.652  -2
   3   6   6 2637.87 869.652   1
  -3  -6   2 1585.72 1496.58  -2
   3   6   7 1585.72 1496.58   1
  -3  -6   3 5412.85 1518.06  -2
   3   6   8 5412.85 1518.06   1
  -3  -6   4 11113.8 1480.25  -2
   3   6   9 11113.8 1480.25   1
  -3  -6   5 910.855 838.275  -2
   3   6  10 910.855 838.275   1
  -3  -6   6 1124.99 983.421  -2
   3   6  11 1124.99 983.421   1
   3   7  -5 917.782 658.748   1
   3   7  -4 894.147 749.708   1
   3   7  -3 7157.27 939.347   1
   3   7  -2 3498.84 860.731   1
   3   7  -1 420.206 558.753   1
   3   7   0 1639.14 479.232   1
   3   7   1 131.051 461.463   1
   3   7   2 309.225 542.868   1
  -3  -7  -4 1437.76 1173.33  -2
   3   7   2 1437.76 1173.33   1
   3   7   3 3.61430 470.290   1
  -3  -7  -3 1055.00 1203.67  -2
   3   7   3 1055.00 1203.67   1
   3   7   4 864.084 601.216   1
  -3  -7  -2 770.244 1237.54  -2
   3   7   4 770.244 1237.54   1
   3   7   5 3737.61 729.048   1
   3   7   6 143.736 707.496   1
   3   7   7 441.683 701.356   1
   3   7   8-208.442 1123.27   1
   3   7   9-75.9192 1132.31   1
   3   7  10 869.842 629.951   1
   3   7  11 185.571 693.854   1
   3   8  -4 1258.32 655.087   1
   3   8  -3 2146.98 731.499   1
   3   8  -2 434.450 516.419   1
   3   8  -1 274.112 754.075   1
  -3  -8  -7 392.866 991.913  -2
   3   8  -1 392.866 991.913   1
  -3  -8  -6 314.131 612.416  -2
   3   8   0 314.131 612.416   1
  -3  -8  -5 1136.60 623.990  -2
   3   8   1 1136.60 623.990   1
  -3  -8  -4 2778.13 636.430  -2
   3   8   2 2778.13 636.430   1
  -3  -8  -3 918.687 806.421  -2
   3   8   3 918.687 806.421   1
  -3  -8  -2 3998.07 947.246  -2
   3   8   4 3998.07 947.246   1
  -3  -8  -1 441.721 923.486  -2
   3   8   5 441.721 923.486   1
  -3  -8   0 22.0783 869.238  -2
   3   8   6 22.0783 869.238   1
   3   8   7 724.111 829.697   1
  -3  -8   1 153.507 1400.60  -2
   3   8   7 153.507 1400.60   1
   3   8   8-423.392 1147.25   1
   3   8   9 873.446 1101.15   1
   3   8  10 2040.08 597.031   1
   3   9  -2 4726.79 690.183   1
   3   9  -1 1094.48 486.832   1
   3   9   0 1582.02 779.298   1
  -3  -9  -7 1254.87 703.990  -2
   3   9   0 1254.87 703.990   1
  -3  -9  -6 2714.43 762.679  -2
   3   9   1 2714.43 762.679   1
  -3  -9  -5 4832.41 821.957  -2
   3   9   2 4832.41 821.957   1
  -3  -9  -4 3950.79 812.148  -2
   3   9   3 3950.79 812.148   1
  -3  -9  -3 3761.53 1205.87  -2
   3   9   4 3761.53 1205.87   1
  -3  -9  -2 5827.32 895.222  -2
   3   9   5 5827.32 895.222   1
  -3  -9  -1 3485.66 872.303  -2
   3   9   6 3485.66 872.303   1
   3   9   7 403.095 794.165   1
  -3  -9   0 1472.13 1348.71  -2
   3   9   7 1472.13 1348.71   1
   3   9   8 514.060 1043.70   1
   3   9   9 134.904 939.304   1
   3  10   0 715.879 627.802   1
   3  10   1 163.874 493.438   1
  -3 -10  -5 3585.64 1020.04  -2
   3  10   2 3585.64 1020.04   1
  -3 -10  -4 821.264 1015.63  -2
   3  10   3 821.264 1015.63   1
  -3 -10  -3 1078.96 1039.78  -2
   3  10   4 1078.96 1039.78   1
   3  10   5 2137.71 793.684   1
   3  10   6 435.961 575.764   1
   3  10   7 988.586 931.880   1
   4  -7  -4 688.063 731.144   1
   4  -7  -3 1609.04 847.150   1
   4  -7  -2-56.9857 834.206   1
   4  -7  -1 441.107 568.376   1
   4  -7   0 321.615 516.975   1
   4  -7   1 129.409 507.164   1
   4  -7   2 3058.78 496.407   1
   4  -7   3 309.926 620.612   1
   4  -6   5 1014.00 920.102  -2
  -4   6   6 1014.00 920.102   1
  -4   6  -4 1791.15 1070.51  -2
   4  -6  -5 1791.15 1070.51   1
  -4   6  -3 333.250 1120.71  -2
   4  -6  -4 333.250 1120.71   1
  -4   6  -2 4460.22 1294.77  -2
   4  -6  -3 4460.22 1294.77   1
  -4   6  -1 8855.10 1409.28  -2
   4  -6  -2 8855.10 1409.28   1
  -4   6   0 2894.89 1303.81  -2
   4  -6  -1 2894.89 1303.81   1
  -4   6   1 3225.42 547.857  -2
   4  -6   0 3225.42 547.857   1
  -4   6   2 7979.04 632.329  -2
   4  -6   1 7979.04 632.329   1
  -4   6   3 4597.61 645.736  -2
   4  -6   2 4597.61 645.736   1
  -4   6   4 371.485 1047.00  -2
   4  -6   3 371.485 1047.00   1
   4  -6  -5 1231.41 670.055  -2
  -4   6  -4 1231.41 670.055   1
   4  -6  -6 630.241 554.083  -2
  -4   6  -5 630.241 554.083   1
  -4   5   7 7390.32 781.740   1
  -4   5   6 2315.74 816.344   1
   4  -5  -5 80.1727 878.819   1
   4  -5  -4 1001.95 932.006   1
   4  -5  -3 572.014 939.653   1
   4  -5  -2 3194.08 1006.59   1
   4  -5  -1 119.342 474.859   1
   4  -5   0 22.1751 496.590   1
   4  -5   1 598.620 439.588   1
   4  -5   2 617.817 482.132   1
   4  -5   3 4766.14 642.636   1
   4  -5   4 116.891 565.253   1
   4  -5   5 441.776 530.092   1
   4  -5   6 304.845 706.710   1
   4  -4   7 1622.15 1000.23  -2
  -4   4   7 1622.15 1000.23   1
  -4   4  -5 5.27171 1253.47  -2
   4  -4  -5 5.27171 1253.47   1
  -4   4  -4 1454.55 1249.58  -2
   4  -4  -4 1454.55 1249.58   1
  -4   4  -3 10818.1 1400.92  -2
   4  -4  -3 10818.1 1400.92   1
  -4   4  -2 656.882 783.852  -2
   4  -4  -2 656.882 783.852   1
  -4   4  -1 3559.66 653.068  -2
   4  -4  -1 3559.66 653.068   1
  -4   4   0 12051.1 727.910  -2
   4  -4   0 12051.1 727.910   1
  -4   4   1 3639.82 522.124  -2
   4  -4   1 3639.82 522.124   1
  -4   4   2 1098.43 489.958  -2
   4  -4   2 1098.43 489.958   1
  -4   4   3 10146.7 712.862  -2
   4  -4   3 10146.7 712.862   1
  -4   4   4 618.254 644.864  -2
   4  -4   4 618.254 644.864   1
  -4   4   5 917.561 622.921  -2
   4  -4   5 917.561 622.921   1
  -4   4   6 8099.29 782.093  -2
   4  -4   6 8099.29 782.093   1
  -4   4   7 1977.35 642.325  -2
   4  -4   7 1977.35 642.325   1
  -4   3   8 342.522 676.604   1
  -4   3   7 3332.87 826.420   1
  -4   3   6 2898.62 870.600   1
   4  -3  -5 5510.35 963.087   1
   4  -3  -4-29.2323 935.195   1
   4  -3  -3 108.011 924.783   1
   4  -3  -2 368.184 592.623   1
   4  -3  -1 5804.96 576.864   1
  -4   3  -2 4296.18 1185.47  -2
   4  -3  -1 4296.18 1185.47   1
   4  -3   0 4474.31 487.677   1
  -4   3  -1 16420.4 1276.17  -2
   4  -3   0 16420.4 1276.17   1
   4  -3   1 13836.0 545.317   1
  -4   3   0 17991.5 717.609  -2
   4  -3   1 17991.5 717.609   1
   4  -3   2 667.254 394.865   1
  -4   3   1 5295.32 1073.40  -2
   4  -3   2 5295.32 1073.40   1
   4  -3   3 16823.4 598.576   1
  -4   3   2 18557.8 1261.88  -2
   4  -3   3 18557.8 1261.88   1
   4  -3   4 2115.74 511.450   1
   4  -3   5 297.118 486.890   1
   4  -3   6 8613.38 545.360   1
   4  -3   7 2294.69 462.665   1
   4  -3   8 734.387 727.963   1
  -4   2   8 652.002 679.344   1
  -4   2   7 5296.61 837.923   1
  -4   2   6 15858.2 1030.87   1
   4  -2  -5 10924.4 1001.81   1
   4  -2  -4 832.466 905.132   1
   4  -2  -3 36.4257 912.641   1
  -4   2  -3 18102.1 1313.25  -2
   4  -2  -2 18102.1 1313.25   1
  -4   2  -2 4201.75 747.523  -2
   4  -2  -1 4201.75 747.523   1
  -4   2  -1 19307.1 578.865  -2
   4  -2   0 19307.1 578.865   1
  -4   2   0 17316.2 509.923  -2
   4  -2   1 17316.2 509.923   1
   4  -2   2 1655.71 496.988   1
  -4   2   1 5356.75 600.796  -2
   4  -2   2 5356.75 600.796   1
   4  -2   3 18235.9 683.541   1
  -4   2   2 18775.0 679.151  -2
   4  -2   3 18775.0 679.151   1
   4  -2   4 227.934 448.476   1
  -4   2   3 148.739 1152.76  -2
   4  -2   4 148.739 1152.76   1
   4  -2   5-90.8074 587.815   1
   4  -2   6 3337.29 503.193   1
   4  -2   7 279.095 612.887   1
   4  -2   8 3214.86 600.948   1
   4  -2   9 46.8603 492.705   1
   4  -1  -8 247.236 466.282   1
   4  -1  -7 413.164 535.205   1
  -4   1   6 16419.6 986.357   1
  -4   1   5 601.505 595.899   1
   4  -1  -4 2923.26 955.442   1
  -4   1  -5 2391.26 1204.30  -2
   4  -1  -3 2391.26 1204.30   1
  -4   1  -4-380.614 1134.72  -2
   4  -1  -2-380.614 1134.72   1
  -4   1  -3 7568.37 751.568  -2
   4  -1  -1 7568.37 751.568   1
  -4   1  -2 4728.48 571.722  -2
   4  -1   0 4728.48 571.722   1
  -4   1  -1 406.135 411.954  -2
   4  -1   1 406.135 411.954   1
   4  -1   2 4343.89 666.691   1
  -4   1   0 5482.82 430.998  -2
   4  -1   2 5482.82 430.998   1
  -4   1   1 7241.06 492.390  -2
   4  -1   3 7241.06 492.390   1
   4  -1   4 480.044 729.349   1
  -4   1   2 522.517 557.449  -2
   4  -1   4 522.517 557.449   1
   4  -1   5 2028.59 769.446   1
  -4   1   3 3051.31 765.515  -2
   4  -1   5 3051.31 765.515   1
   4  -1   6 5559.87 619.877   1
  -4   1   4 7568.39 1236.57  -2
   4  -1   6 7568.39 1236.57   1
   4  -1   7 212.888 636.224   1
   4  -1   8 901.317 886.981   1
   4  -1   9 1335.64 823.867   1
   4  -1  10 453.356 464.926   1
   4   0  -8 79.8294 478.942   1
   4   0  -7 1039.57 789.732   1
   4   0  -6 1247.77 577.657   1
  -4   0   5 11745.8 682.235   1
  -4   0   4 11978.3 672.744   1
   4   0  -3 3273.30 888.101   1
   4   0  -2 6530.20 600.642   1
   4   0  -1 196.418 537.476   1
   4   0   0-27.3966 336.702   1
   4   0   1 11298.3 418.639   1
   4   0   2 934.544 233.901   1
   4   0   3 5644.31 284.041   1
   4   0   4 6164.26 348.021   1
   4   0   5 588.772 395.401   1
   4   0   6 73.9109 518.392   1
   4   0   7 2207.13 654.244   1
   4   0   8 2070.87 666.087   1
   4   0   9 228.185 913.792   1
   4   0  10 143.237 716.586   1
  -4  -1 -11 2341.53 869.544  -2
   4   1  -8 2341.53 869.544   1
  -4  -1 -10 1366.77 684.893  -2
   4   1  -7 1366.77 684.893   1
  -4  -1  -9 4625.71 787.089  -2
   4   1  -6 4625.71 787.089   1
  -4  -1  -8 33980.2 1025.43  -2
   4   1  -5 33980.2 1025.43   1
  -4  -1  -7 1310.53 783.083  -2
   4   1  -4 1310.53 783.083   1
  -4  -1  -6 285.775 710.276  -2
   4   1  -3 285.775 710.276   1
  -4  -1  -5 3632.53 1103.42  -2
   4   1  -2 3632.53 1103.42   1
  -4  -1  -4 2021.12 690.739  -2
   4   1  -1 2021.12 690.739   1
  -4  -1  -3 21070.3 654.707  -2
   4   1   0 21070.3 654.707   1
  -4  -1  -2 15778.2 390.380  -2
   4   1   1 15778.2 390.380   1
  -4  -1  -1 15697.7 392.822  -2
   4   1   2 15697.7 392.822   1
  -4  -1   0 19283.9 503.469  -2
   4   1   3 19283.9 503.469   1
  -4  -1   1 2438.00 417.137  -2
   4   1   4 2438.00 417.137   1
  -4  -1   2 3217.18 514.539  -2
   4   1   5 3217.18 514.539   1
  -4  -1   3 483.363 467.667  -2
   4   1   6 483.363 467.667   1
  -4  -1   4 1412.64 605.603  -2
   4   1   7 1412.64 605.603   1
  -4  -1   5 33727.6 1107.08  -2
   4   1   8 33727.6 1107.08   1
  -4  -1   6 4783.84 823.614  -2
   4   1   9 4783.84 823.614   1
  -4  -1   7 1630.82 1100.87  -2
   4   1  10 1630.82 1100.87   1
  -4  -1   8 4087.92 931.482  -2
   4   1  11 4087.92 931.482   1
   4   2  -7 105.435 744.602   1
   4   2  -6 579.533 584.081   1
   4   2  -5-312.522 603.351   1
   4   2  -4 31645.8 853.877   1
   4   2  -3 2183.85 590.009   1
   4   2  -2 3190.86 381.129   1
   4   2  -1 800.560 415.683   1
   4   2   0 10676.4 364.116   1
   4   2   1 17190.9 378.808   1
   4   2   2 9021.13 328.371   1
   4   2   3 11257.0 464.257   1
   4   2   4-72.6550 338.660   1
   4   2   5-34.2954 372.534   1
   4   2   6 604.778 424.915   1
   4   2   7 2008.30 414.821   1
   4   2   8 44.3922 457.779   1
   4   2   9 626.533 509.307   1
   4   2  10 809.655 561.244   1
   4   2  11 209.224 754.677   1
  -4  -3 -11 1938.47 950.426  -2
   4   3  -7 1938.47 950.426   1
  -4  -3 -10 1370.95 1035.06  -2
   4   3  -6 1370.95 1035.06   1
  -4  -3  -9 8565.24 830.903  -2
   4   3  -5 8565.24 830.903   1
  -4  -3  -8 9452.10 680.024  -2
   4   3  -4 9452.10 680.024   1
  -4  -3  -7 4065.16 628.205  -2
   4   3  -3 4065.16 628.205   1
  -4  -3  -6 1984.71 565.260  -2
   4   3  -2 1984.71 565.260   1
  -4  -3  -5 5999.60 499.189  -2
   4   3  -1 5999.60 499.189   1
  -4  -3  -4 28153.0 643.193  -2
   4   3   0 28153.0 643.193   1
  -4  -3  -3 4723.97 436.816  -2
   4   3   1 4723.97 436.816   1
  -4  -3  -2 8380.29 453.461  -2
   4   3   2 8380.29 453.461   1
  -4  -3  -1 5017.29 474.684  -2
   4   3   3 5017.29 474.684   1
  -4  -3   0 31618.7 772.876  -2
   4   3   4 31618.7 772.876   1
  -4  -3   1 6447.00 694.972  -2
   4   3   5 6447.00 694.972   1
  -4  -3   2 1916.61 614.324  -2
   4   3   6 1916.61 614.324   1
  -4  -3   3 4463.02 628.183  -2
   4   3   7 4463.02 628.183   1
  -4  -3   4 9309.17 802.610  -2
   4   3   8 9309.17 802.610   1
  -4  -3   5 9030.79 743.068  -2
   4   3   9 9030.79 743.068   1
  -4  -3   6 1145.58 602.255  -2
   4   3  10 1145.58 602.255   1
  -4  -3   7 894.589 961.621  -2
   4   3  11 894.589 961.621   1
   4   4  -6 448.943 750.570   1
   4   4  -5-38.1857 443.012   1
   4   4  -4 1902.25 486.989   1
   4   4  -3 10551.9 563.635   1
   4   4  -2 10.2836 467.761   1
   4   4  -1 2279.23 459.886   1
   4   4   0 130.112 341.707   1
   4   4   1 177.922 323.494   1
   4   4   2 2111.60 404.544   1
   4   4   3 1877.55 411.337   1
   4   4   4 6393.16 498.242   1
   4   4   5 77.2929 391.975   1
   4   4   6 251.668 413.826   1
   4   4   7 585.470 484.443   1
   4   4   8 2650.51 536.686   1
   4   4   9 35.9238 549.382   1
   4   4  10 447.771 473.211   1
   4   4  11 425.937 511.051   1
   4   5  -6 101.248 683.926   1
  -4  -5 -10 614.623 667.468  -2
   4   5  -5 614.623 667.468   1
  -4  -5  -9 14922.7 665.222  -2
   4   5  -4 14922.7 665.222   1
  -4  -5  -8 1621.24 623.264  -2
   4   5  -3 1621.24 623.264   1
  -4  -5  -7 9202.51 676.099  -2
   4   5  -2 9202.51 676.099   1
  -4  -5  -6 5249.84 648.518  -2
   4   5  -1 5249.84 648.518   1
  -4  -5  -5 329.388 507.313  -2
   4   5   0 329.388 507.313   1
  -4  -5  -4 63400.9 1005.38  -2
   4   5   1 63400.9 1005.38   1
  -4  -5  -3 244.875 632.743  -2
   4   5   2 244.875 632.743   1
  -4  -5  -2 70.7322 579.117  -2
   4   5   3 70.7322 579.117   1
  -4  -5  -1 69638.9 1040.12  -2
   4   5   4 69638.9 1040.12   1
  -4  -5   0 988.125 647.879  -2
   4   5   5 988.125 647.879   1
  -4  -5   1 6125.43 736.566  -2
   4   5   6 6125.43 736.566   1
  -4  -5   2 9898.70 760.523  -2
   4   5   7 9898.70 760.523   1
  -4  -5   3 1948.54 591.860  -2
   4   5   8 1948.54 591.860   1
  -4  -5   4 16552.4 915.029  -2
   4   5   9 16552.4 915.029   1
  -4  -5   5 312.039 569.586  -2
   4   5  10 312.039 569.586   1
   4   5  11 120.540 495.356   1
   4   6  -5 733.024 457.626   1
   4   6  -4 1513.58 544.060   1
   4   6  -3 4594.27 621.018   1
   4   6  -2 129.853 592.510   1
   4   6  -1 903.509 597.333   1
   4   6   0 1318.89 595.514   1
   4   6   1 527.782 604.939   1
  -4  -6  -4 405.292 780.386  -2
   4   6   2 405.292 780.386   1
   4   6   3 96.5101 1019.06   1
  -4  -6  -3 1446.33 773.107  -2
   4   6   3 1446.33 773.107   1
  -4  -6  -2 531.355 662.189  -2
   4   6   4 531.355 662.189   1
   4   6   5 7584.92 667.311   1
  -4  -6  -1 6703.27 1341.22  -2
   4   6   5 6703.27 1341.22   1
   4   6   6 526.902 696.723   1
   4   6   7 1934.45 560.895   1
   4   6   8 488.847 521.733   1
   4   6   9 467.875 866.095   1
   4   6  10 25.4532 609.187   1
   4   7  -4 185.404 630.183   1
   4   7  -3 151.351 691.029   1
   4   7  -2-426.966 747.089   1
  -4  -7  -7 363.357 1038.51  -2
   4   7  -1 363.357 1038.51   1
   4   7   0 2217.18 900.831   1
  -4  -7  -6 1563.33 1097.88  -2
   4   7   0 1563.33 1097.88   1
  -4  -7  -5 17612.9 910.811  -2
   4   7   1 17612.9 910.811   1
  -4  -7  -4 3800.26 809.115  -2
   4   7   2 3800.26 809.115   1
  -4  -7  -3 514.794 761.593  -2
   4   7   3 514.794 761.593   1
  -4  -7  -2 4656.03 682.513  -2
   4   7   4 4656.03 682.513   1
  -4  -7  -1 21234.1 789.023  -2
   4   7   5 21234.1 789.023   1
  -4  -7   0 2305.09 951.062  -2
   4   7   6 2305.09 951.062   1
   4   7   7 577.442 521.961   1
   4   7   8-62.6491 481.361   1
   4   7   9 1056.62 653.788   1
   4   7  10 645.881 705.634   1
   4   8  -2-115.447 671.381   1
  -4  -8  -8 94.1308 941.283  -2
   4   8  -1 94.1308 941.283   1
  -4  -8  -7-556.733 980.867  -2
   4   8   0-556.733 980.867   1
  -4  -8  -6 10631.7 808.644  -2
   4   8   1 10631.7 808.644   1
  -4  -8  -5-250.217 741.735  -2
   4   8   2-250.217 741.735   1
  -4  -8  -4 2831.34 766.017  -2
   4   8   3 2831.34 766.017   1
  -4  -8  -3 3655.11 752.155  -2
   4   8   4 3655.11 752.155   1
  -4  -8  -2 397.326 892.849  -2
   4   8   5 397.326 892.849   1
  -4  -8  -1 12379.4 996.952  -2
   4   8   6 12379.4 996.952   1
  -4  -8   0 533.209 822.197  -2
   4   8   7 533.209 822.197   1
  -4  -8   1 44.0139 794.281  -2
   4   8   8 44.0139 794.281   1
   4   8   9 518.835 573.082   1
   4   9   0 3150.12 682.869   1
   4   9   1 1094.95 500.912   1
   4   9   2 600.975 509.025   1
   4   9   3 1684.39 873.099   1
   4   9   4 2187.48 929.429   1
   4   9   5 9169.63 722.003   1
   4   9   6 777.728 629.456   1
   4   9   7-77.9424 569.342   1
   4   9   8 2.94842 916.499   1
  -4 -10  -5 1910.71 1378.45  -2
   4  10   3 1910.71 1378.45   1
  -4 -10  -4 562.864 924.123  -2
   4  10   4 562.864 924.123   1
  -4 -10  -3 1480.98 953.127  -2
   4  10   5 1480.98 953.127   1
   5  -6  -2 497.095 521.586   1
   5  -6  -1 902.875 520.510   1
   5  -6   0-244.163 489.749   1
   5  -6   1 2025.67 474.839   1
   5  -6   2 1314.46 614.310   1
  -5   5  -4 2235.54 695.537  -2
   5  -5  -4 2235.54 695.537   1
  -5   5  -3 1508.28 736.597  -2
   5  -5  -3 1508.28 736.597   1
  -5   5  -2 4850.78 803.257  -2
   5  -5  -2 4850.78 803.257   1
  -5   5  -1 5043.16 807.128  -2
   5  -5  -1 5043.16 807.128   1
  -5   5   0 4739.72 620.536  -2
   5  -5   0 4739.72 620.536   1
  -5   5   1 4603.22 519.563  -2
   5  -5   1 4603.22 519.563   1
  -5   5   2 3608.26 703.709  -2
   5  -5   2 3608.26 703.709   1
  -5   5   3 1218.27 659.311  -2
   5  -5   3 1218.27 659.311   1
  -5   5   4 2419.09 625.411  -2
   5  -5   4 2419.09 625.411   1
  -5   4   5 239.360 413.367   1
   5  -4  -4 386.373 583.991   1
   5  -4  -3 909.876 888.001   1
  -5   4  -3 408.762 841.060  -2
   5  -4  -2 408.762 841.060   1
  -5   4  -2 2228.41 848.808  -2
   5  -4  -1 2228.41 848.808   1
  -5   4  -1 2767.49 664.516  -2
   5  -4   0 2767.49 664.516   1
   5  -4   1 2593.48 867.512   1
  -5   4   0 2324.11 649.367  -2
   5  -4   1 2324.11 649.367   1
   5  -4   2 2866.33 603.982   1
  -5   4   1 2512.67 776.659  -2
   5  -4   2 2512.67 776.659   1
   5  -4   3-531.299 793.293   1
  -5   4   2 374.525 752.720  -2
   5  -4   3 374.525 752.720   1
   5  -4   4 57.4293 550.113   1
  -5   4   3 601.825 1009.99  -2
   5  -4   4 601.825 1009.99   1
   5  -4   5 426.913 342.908   1
   5  -4   6 1452.55 462.870   1
  -5   3   6 552.610 657.790   1
  -5   3   5 2593.95 435.909   1
   5  -3  -4 2228.87 594.336   1
   5  -3  -3 319.381 637.417   1
   5  -3  -2 4237.59 1035.05   1
  -5   3  -3 4784.18 1209.38  -2
   5  -3  -2 4784.18 1209.38   1
  -5   3  -2 3476.83 887.882  -2
   5  -3  -1 3476.83 887.882   1
  -5   3  -1 34.8451 673.977  -2
   5  -3   0 34.8451 673.977   1
   5  -3   1 38.9521 867.543   1
  -5   3   0 653.738 575.382  -2
   5  -3   1 653.738 575.382   1
   5  -3   2 428.294 489.315   1
  -5   3   1 2352.56 827.683  -2
   5  -3   2 2352.56 827.683   1
   5  -3   3 698.405 481.773   1
  -5   3   2 5271.79 815.652  -2
   5  -3   3 5271.79 815.652   1
   5  -3   4 1689.71 581.269   1
  -5   3   3 2914.00 795.043  -2
   5  -3   4 2914.00 795.043   1
   5  -3   5 345.319 392.762   1
   5  -3   6 413.404 368.090   1
   5  -3   7 597.842 379.860   1
  -5   2   6 374.139 695.331   1
   5  -2   7 8363.44 738.664  -2
  -5   2   5 8363.44 738.664   1
  -5   2  -6 6146.20 800.783  -2
   5  -2  -4 6146.20 800.783   1
  -5   2  -5 10009.5 893.819  -2
   5  -2  -3 10009.5 893.819   1
  -5   2  -4 2560.34 877.214  -2
   5  -2  -2 2560.34 877.214   1
  -5   2  -3 6279.24 921.870  -2
   5  -2  -1 6279.24 921.870   1
  -5   2  -2 46601.9 988.470  -2
   5  -2   0 46601.9 988.470   1
  -5   2  -1 5043.60 611.147  -2
   5  -2   1 5043.60 611.147   1
  -5   2   0 50052.6 751.364  -2
   5  -2   2 50052.6 751.364   1
  -5   2   1 6538.72 589.654  -2
   5  -2   3 6538.72 589.654   1
  -5   2   2 3949.77 564.057  -2
   5  -2   4 3949.77 564.057   1
  -5   2   3 8999.81 582.407  -2
   5  -2   5 8999.81 582.407   1
   5  -2   6 1720.20 773.512   1
  -5   2   4 5111.25 795.298  -2
   5  -2   6 5111.25 795.298   1
  -5   2   5 7941.90 599.922  -2
   5  -2   7 7941.90 599.922   1
   5  -2   8 93.6135 471.643   1
   5  -1  -5 2781.87 849.570   1
   5  -1  -4 4001.62 947.182   1
   5  -1  -3 271.391 628.646   1
   5  -1  -2 1493.40 671.582   1
   5  -1  -1 80.0580 637.558   1
   5  -1   0 268.138 431.301   1
   5  -1   1 939.858 433.935   1
   5  -1   2 9083.31 491.671   1
   5  -1   3 3499.74 451.611   1
   5  -1   4 351.844 356.105   1
   5  -1   5 308.373 372.476   1
   5  -1   6-26.2267 397.187   1
   5  -1   7 3626.50 484.444   1
   5  -1   8 376.874 544.943   1
   5  -1   9-488.244 443.860   1
  -5   0  -9 982.368 935.618  -2
   5   0  -6 982.368 935.618   1
  -5   0  -8 4682.22 1114.38  -2
   5   0  -5 4682.22 1114.38   1
  -5   0  -7 219.121 1154.37  -2
   5   0  -4 219.121 1154.37   1
  -5   0  -6 5058.24 1292.93  -2
   5   0  -3 5058.24 1292.93   1
  -5   0  -5 7707.78 882.521  -2
   5   0  -2 7707.78 882.521   1
  -5   0  -4 4592.20 855.331  -2
   5   0  -1 4592.20 855.331   1
  -5   0  -3 8125.31 688.241  -2
   5   0   0 8125.31 688.241   1
  -5   0  -2 14195.9 658.446  -2
   5   0   1 14195.9 658.446   1
  -5   0  -1 16271.6 673.645  -2
   5   0   2 16271.6 673.645   1
  -5   0   0 10519.0 739.894  -2
   5   0   3 10519.0 739.894   1
  -5   0   1 5323.68 661.582  -2
   5   0   4 5323.68 661.582   1
  -5   0   2 8786.74 702.999  -2
   5   0   5 8786.74 702.999   1
  -5   0   3 3443.62 672.615  -2
   5   0   6 3443.62 672.615   1
  -5   0   4 1847.97 792.736  -2
   5   0   7 1847.97 792.736   1
  -5   0   5 3634.62 1183.48  -2
   5   0   8 3634.62 1183.48   1
  -5   0   6 661.366 996.062  -2
   5   0   9 661.366 996.062   1
   5   1  -6 243.686 683.484   1
   5   1  -5 587.686 815.498   1
   5   1  -4-48.4306 625.420   1
   5   1  -3 2970.34 664.024   1
   5   1  -2 1669.47 658.705   1
   5   1  -1 2921.64 520.958   1
   5   1   0 2872.56 506.056   1
   5   1   1 595.603 394.042   1
   5   1   2 3033.61 417.603   1
   5   1   3 10469.1 448.555   1
   5   1   4 9212.40 430.597   1
   5   1   5 115.320 443.878   1
   5   1   6 1958.21 553.482   1
   5   1   7 102.797 631.414   1
   5   1   8 2571.95 625.252   1
   5   1   9 3631.62 592.004   1
   5   1  10 360.857 676.657   1
  -5  -2 -10 2942.46 869.794  -2
   5   2  -6 2942.46 869.794   1
  -5  -2  -9 7188.79 1059.77  -2
   5   2  -5 7188.79 1059.77   1
  -5  -2  -8 8147.79 1186.93  -2
   5   2  -4 8147.79 1186.93   1
  -5  -2  -7 3071.56 1152.89  -2
   5   2  -3 3071.56 1152.89   1
  -5  -2  -6 7146.28 906.900  -2
   5   2  -2 7146.28 906.900   1
  -5  -2  -5 3101.76 835.984  -2
   5   2  -1 3101.76 835.984   1
  -5  -2  -4 18167.4 755.336  -2
   5   2   0 18167.4 755.336   1
  -5  -2  -3 17910.6 737.140  -2
   5   2   1 17910.6 737.140   1
  -5  -2  -2 2317.75 465.461  -2
   5   2   2 2317.75 465.461   1
  -5  -2  -1 18063.9 794.117  -2
   5   2   3 18063.9 794.117   1
  -5  -2   0 20859.0 843.932  -2
   5   2   4 20859.0 843.932   1
  -5  -2   1 2699.60 699.615  -2
   5   2   5 2699.60 699.615   1
  -5  -2   2 7193.20 643.991  -2
   5   2   6 7193.20 643.991   1
  -5  -2   3 2146.08 732.566  -2
   5   2   7 2146.08 732.566   1
  -5  -2   4 8148.48 727.315  -2
   5   2   8 8148.48 727.315   1
  -5  -2   5 8336.01 811.345  -2
   5   2   9 8336.01 811.345   1
  -5  -2   6 1788.10 916.775  -2
   5   2  10 1788.10 916.775   1
   5   3  -5 4525.00 526.988   1
   5   3  -4 1940.84 560.744   1
   5   3  -3 3963.96 912.469   1
   5   3  -2 5055.86 614.531   1
   5   3  -1 5687.41 619.244   1
   5   3   0 2085.43 492.025   1
   5   3   1 1077.26 430.917   1
   5   3   2 1929.86 506.476   1
   5   3   3 25859.5 662.662   1
   5   3   4-123.934 656.586   1
   5   3   5 1697.72 521.929   1
   5   3   6 1369.01 449.062   1
   5   3   7 411.854 445.971   1
   5   3   8 3054.52 543.213   1
   5   3   9-23.7451 481.153   1
   5   3  10-1.44921 497.021   1
   5   4  -5 468.163 611.201   1
   5   4  -4 254.846 735.095   1
  -5  -4  -9 1215.06 929.686  -2
   5   4  -4 1215.06 929.686   1
  -5  -4  -8 2055.64 579.198  -2
   5   4  -3 2055.64 579.198   1
  -5  -4  -7 1257.04 591.087  -2
   5   4  -2 1257.04 591.087   1
  -5  -4  -6 2284.89 758.555  -2
   5   4  -1 2284.89 758.555   1
  -5  -4  -5 26128.3 956.827  -2
   5   4   0 26128.3 956.827   1
  -5  -4  -4 16398.6 887.939  -2
   5   4   1 16398.6 887.939   1
  -5  -4  -3 12251.6 732.673  -2
   5   4   2 12251.6 732.673   1
  -5  -4  -2 11583.9 956.982  -2
   5   4   3 11583.9 956.982   1
  -5  -4  -1 17731.3 991.722  -2
   5   4   4 17731.3 991.722   1
  -5  -4   0 25182.3 1077.02  -2
   5   4   5 25182.3 1077.02   1
  -5  -4   1 1968.62 961.626  -2
   5   4   6 1968.62 961.626   1
  -5  -4   2 1969.04 571.685  -2
   5   4   7 1969.04 571.685   1
  -5  -4   3 938.775 664.652  -2
   5   4   8 938.775 664.652   1
   5   4   9 1164.45 565.342   1
  -5  -4   4 1053.10 758.330  -2
   5   4   9 1053.10 758.330   1
   5   4  10 749.920 510.221   1
   5   5  -4 1183.46 382.708   1
   5   5  -3 260.652 413.794   1
   5   5  -2 241.243 445.156   1
   5   5  -1 553.827 597.812   1
  -5  -5  -6 4039.27 790.677  -2
   5   5   0 4039.27 790.677   1
  -5  -5  -5 3028.19 796.705  -2
   5   5   1 3028.19 796.705   1
  -5  -5  -4 10133.9 839.657  -2
   5   5   2 10133.9 839.657   1
  -5  -5  -3 1055.40 683.916  -2
   5   5   3 1055.40 683.916   1
  -5  -5  -2 13077.6 970.076  -2
   5   5   4 13077.6 970.076   1
  -5  -5  -1 2096.03 1533.54  -2
   5   5   5 2096.03 1533.54   1
   5   5   6 194.676 886.526   1
  -5  -5   0 3396.84 1523.80  -2
   5   5   6 3396.84 1523.80   1
   5   5   7-185.255 656.468   1
   5   5   8 84.1131 490.197   1
   5   5   9 761.239 478.616   1
   5   5  10 254.795 641.663   1
   5   6  -3 2085.42 656.344   1
   5   6  -2-138.477 714.430   1
   5   6  -1 336.744 766.121   1
  -5  -6  -6 10836.9 1122.63  -2
   5   6   0 10836.9 1122.63   1
  -5  -6  -5 44340.6 1035.98  -2
   5   6   1 44340.6 1035.98   1
  -5  -6  -4 9020.51 865.718  -2
   5   6   2 9020.51 865.718   1
  -5  -6  -3 3642.79 816.112  -2
   5   6   3 3642.79 816.112   1
  -5  -6  -2 8393.06 734.922  -2
   5   6   4 8393.06 734.922   1
  -5  -6  -1 44911.0 1811.02  -2
   5   6   5 44911.0 1811.02   1
   5   6   6 396.981 887.258   1
  -5  -6   0 10025.9 1520.55  -2
   5   6   6 10025.9 1520.55   1
   5   6   7 1410.38 643.562   1
   5   6   8 1381.66 613.204   1
   5   6   9 633.795 566.018   1
  -5  -7  -9 1752.17 807.533  -2
   5   7  -2 1752.17 807.533   1
  -5  -7  -8 1959.52 890.360  -2
   5   7  -1 1959.52 890.360   1
  -5  -7  -7 1481.25 981.537  -2
   5   7   0 1481.25 981.537   1
  -5  -7  -6 712.498 704.928  -2
   5   7   1 712.498 704.928   1
  -5  -7  -5 1845.38 758.814  -2
   5   7   2 1845.38 758.814   1
  -5  -7  -4 4352.93 786.464  -2
   5   7   3 4352.93 786.464   1
  -5  -7  -3 4451.07 700.351  -2
   5   7   4 4451.07 700.351   1
  -5  -7  -2 1673.62 665.274  -2
   5   7   5 1673.62 665.274   1
  -5  -7   0 1025.42 793.031  -2
   5   7   7 1025.42 793.031   1
  -5  -7   1 2718.02 724.621  -2
   5   7   8 2718.02 724.621   1
  -5  -7   2 1183.36 1151.33  -2
   5   7   9 1183.36 1151.33   1
   5   8   0 161.914 636.723   1
   5   8   1 2090.34 708.492   1
   5   8   2 254.890 513.415   1
   5   8   3 349.335 525.763   1
   5   8   4 424.268 528.452   1
   5   8   5 1312.99 631.862   1
   5   8   6 1872.51 570.769   1
   5   8   7 382.572 505.378   1
   5   8   8 335.353 822.761   1
  -5  -9  -5 1154.82 894.522  -2
   5   9   3 1154.82 894.522   1
  -5  -9  -4 146.730 910.918  -2
   5   9   4 146.730 910.918   1
  -5  -9  -3 1276.66 962.183  -2
   5   9   5 1276.66 962.183   1
  -6   4  -2 1205.74 758.410  -2
   6  -4  -1 1205.74 758.410   1
   6  -4   0 601.659 684.721   1
  -6   4  -1 3039.73 900.231  -2
   6  -4   0 3039.73 900.231   1
  -6   4   0 4643.69 902.913  -2
   6  -4   1 4643.69 902.913   1
  -6   3  -4 841.593 668.806  -2
   6  -3  -2 841.593 668.806   1
  -6   3  -3 2261.90 727.177  -2
   6  -3  -1 2261.90 727.177   1
  -6   3  -2 4760.62 758.015  -2
   6  -3   0 4760.62 758.015   1
  -6   3  -1 2482.78 738.840  -2
   6  -3   1 2482.78 738.840   1
  -6   3   0 6359.21 731.815  -2
   6  -3   2 6359.21 731.815   1
  -6   3   1 2907.64 939.193  -2
   6  -3   3 2907.64 939.193   1
  -6   3   2 1127.90 862.403  -2
   6  -3   4 1127.90 862.403   1
   6  -2  -3 50.0405 397.001   1
   6  -2  -2 58.8957 539.928   1
   6  -2  -1 427.468 576.842   1
   6  -2   0 479.024 585.879   1
   6  -2   1 489.068 585.945   1
   6  -2   2 8606.50 668.377   1
   6  -2   3 190.087 565.787   1
   6  -2   4 812.535 549.448   1
   6  -2   5-124.945 494.130   1
   6  -2   6 23.1707 678.887   1
  -6   1  -7 698.441 606.463  -2
   6  -1  -4 698.441 606.463   1
  -6   1  -6 246.944 647.370  -2
   6  -1  -3 246.944 647.370   1
  -6   1  -5 9455.63 607.763  -2
   6  -1  -2 9455.63 607.763   1
  -6   1  -4 1818.83 787.762  -2
   6  -1  -1 1818.83 787.762   1
  -6   1  -3 16068.8 862.420  -2
   6  -1   0 16068.8 862.420   1
  -6   1  -2 1907.18 805.266  -2
   6  -1   1 1907.18 805.266   1
  -6   1  -1 1853.89 772.584  -2
   6  -1   2 1853.89 772.584   1
  -6   1   0 18506.5 961.961  -2
   6  -1   3 18506.5 961.961   1
  -6   1   1 1577.83 669.681  -2
   6  -1   4 1577.83 669.681   1
  -6   1   2 7637.05 778.770  -2
   6  -1   5 7637.05 778.770   1
  -6   1   3 783.636 626.736  -2
   6  -1   6 783.636 626.736   1
  -6   1   4 873.880 904.904  -2
   6  -1   7 873.880 904.904   1
   6   0  -4 569.627 666.122   1
   6   0  -3 727.885 548.646   1
   6   0  -2 2172.06 591.698   1
   6   0  -1 1370.75 486.358   1
   6   0   0 2322.79 629.296   1
   6   0   1 940.319 612.025   1
   6   0   2 803.230 864.054   1
   6   0   3 15916.8 1089.91   1
   6   0   4 1035.15 563.600   1
   6   0   5 571.257 541.145   1
   6   0   6 388.420 800.883   1
   6   0   7 378.296 482.948   1
  -6  -1  -8 1239.84 838.869  -2
   6   1  -4 1239.84 838.869   1
  -6  -1  -7 1449.04 924.718  -2
   6   1  -3 1449.04 924.718   1
  -6  -1  -6 4292.45 779.780  -2
   6   1  -2 4292.45 779.780   1
  -6  -1  -5 2401.57 780.950  -2
   6   1  -1 2401.57 780.950   1
  -6  -1  -4 7651.46 808.645  -2
   6   1   0 7651.46 808.645   1
  -6  -1  -3 4686.40 1198.73  -2
   6   1   1 4686.40 1198.73   1
  -6  -1  -2 3516.24 1072.97  -2
   6   1   2 3516.24 1072.97   1
  -6  -1  -1 2844.24 1066.47  -2
   6   1   3 2844.24 1066.47   1
  -6  -1   0 8074.71 1174.44  -2
   6   1   4 8074.71 1174.44   1
  -6  -1   1 3502.32 747.440  -2
   6   1   5 3502.32 747.440   1
  -6  -1   2 4023.77 755.424  -2
   6   1   6 4023.77 755.424   1
  -6  -1   3 1108.15 658.829  -2
   6   1   7 1108.15 658.829   1
  -6  -1   4 983.969 871.645  -2
   6   1   8 983.969 871.645   1
   6   2  -4 1003.98 676.475   1
   6   2  -3 709.546 719.728   1
   6   2  -2 1074.22 811.971   1
   6   2  -1 414.155 788.550   1
   6   2   0 361.890 605.005   1
   6   2   1 232.187 570.853   1
   6   2   2 596.134 854.445   1
   6   2   4 4633.85 848.919   1
   6   2   5 1408.97 563.700   1
   6   2   6-163.257 550.399   1
   6   2   7 335.062 568.442   1
   6   2   8 442.118 493.255   1
   6   3  -3 416.818 681.032   1
  -6  -3  -7 3616.81 984.568  -2
   6   3  -2 3616.81 984.568   1
  -6  -3  -6 8671.47 1074.06  -2
   6   3  -1 8671.47 1074.06   1
  -6  -3  -5 12148.2 1139.93  -2
   6   3   0 12148.2 1139.93   1
  -6  -3  -4 1071.54 680.538  -2
   6   3   1 1071.54 680.538   1
  -6  -3  -3 1158.44 1014.80  -2
   6   3   2 1158.44 1014.80   1
  -6  -3  -2 592.604 966.310  -2
   6   3   3 592.604 966.310   1
  -6  -3  -1 1130.61 1011.62  -2
   6   3   4 1130.61 1011.62   1
  -6  -3   0 12103.4 699.596  -2
   6   3   5 12103.4 699.596   1
  -6  -3   1 6330.23 1073.19  -2
   6   3   6 6330.23 1073.19   1
  -6  -3   2 2264.07 694.984  -2
   6   3   7 2264.07 694.984   1
   6   3   8 127.729 689.110   1
  -6  -3   3-98.8263 881.457  -2
   6   3   8-98.8263 881.457   1
   6   4  -2 475.043 738.585   1
  -6  -4  -7 2906.56 973.297  -2
   6   4  -1 2906.56 973.297   1
  -6  -4  -6 1424.76 667.483  -2
   6   4   0 1424.76 667.483   1
  -6  -4  -5 1150.52 697.688  -2
   6   4   1 1150.52 697.688   1
  -6  -4  -4 4814.56 1018.24  -2
   6   4   2 4814.56 1018.24   1
  -6  -4  -3-111.959 957.305  -2
   6   4   3-111.959 957.305   1
  -6  -4  -2 5382.65 836.606  -2
   6   4   4 5382.65 836.606   1
  -6  -4  -1 1545.06 804.840  -2
   6   4   5 1545.06 804.840   1
   6   4   6 705.525 841.997   1
  -6  -4   0 2356.68 1430.53  -2
   6   4   6 2356.68 1430.53   1
   6   4   7 186.329 465.494   1
   6   4   8-218.588 552.564   1
   6   5  -1 635.812 607.250   1
   6   5   0 1869.98 765.754   1
  -6  -5  -5 6045.86 965.134  -2
   6   5   1 6045.86 965.134   1
  -6  -5  -4 1634.85 991.499  -2
   6   5   2 1634.85 991.499   1
  -6  -5  -3 511.374 677.401  -2
   6   5   3 511.374 677.401   1
  -6  -5  -2 463.749 779.573  -2
   6   5   4 463.749 779.573   1
  -6  -5  -1 5984.55 826.788  -2
   6   5   5 5984.55 826.788   1
   6   5   6 6.68408 607.027   1
   6   5   7 748.725 583.514   1
   6   5   8 27.5181 540.012   1
  -6  -6  -7 1342.29 802.669  -2
   6   6   0 1342.29 802.669   1
  -6  -6  -6 1000.67 867.079  -2
   6   6   1 1000.67 867.079   1
  -6  -6  -5 2112.61 931.739  -2
   6   6   2 2112.61 931.739   1
  -6  -6  -4 12.9384 928.927  -2
   6   6   3 12.9384 928.927   1
  -6  -6  -3 138.178 930.687  -2
   6   6   4 138.178 930.687   1
  -6  -6  -2 2272.11 778.777  -2
   6   6   5 2272.11 778.777   1
  -6  -6  -1 1625.21 725.561  -2
   6   6   6 1625.21 725.561   1
  -6  -6   0 2317.58 692.389  -2
   6   6   7 2317.58 692.389   1
   6   7   1 4386.24 644.528   1
   6   7   2 523.154 653.344   1
   6   7   3 407.916 652.802   1
   6   7   4 1043.14 686.701   1
   6   7   5 777.168 657.029   1
   6   7   6 659.090 640.081   1
   0  -1  11-67.8453 491.350   2
   0  -1  10 2081.36 482.506   2
   0  -1   9 6580.15 566.237   2
   0  -1   8 1780.59 571.167   2
   0  -1   7 2848.54 508.140   2
   0  -1   6 1951.39 445.130   2
   0   1  -5 16677.5 1540.06   2
   0   1  -4 48023.5 1290.48   2
   0   1  -3 6791.18 983.197   2
   0   1  -2 113261. 1796.46   2
   0   1  -1 10267.5 709.739   2
   0  -1   0 22886.6 628.367   2
   0  -1  -1 33498.1 808.552   2
   0  -1  -2 474.530 831.584   2
   0  -1  -3 57788.6 1594.18   2
   0  -1  -4 19212.4 1386.76   2
   0  -1  -5 30275.2 1711.68   2
   0   1   6 671.024 347.568   2
   0   1   7 610.704 389.473   2
   0   1   8 100.191 439.713   2
   0   1   9 165.985 481.325   2
   0  -1 -10 461.838 633.312   2
   0   1  11 326.238 553.290   2
   0  -2  10 636.403 731.534   2
   0  -2   9 99.2956 828.818   2
   0   2  -1 58902.0 1471.61   2
   0  -2   0 473358. 3378.45   2
   0  -2  -1 340249. 2903.10   2
   0  -2  -2 89816.3 1767.51   2
   0  -2 -11 307.134 810.360   2
   0  -3  10 908.423 395.735   2
   0  -3   9 6040.22 512.200   2
   0  -3   8 3818.08 621.194   2
   0  -3   7 2920.41 603.993   2
   0  -3   6 8427.91 578.199   2
   0  -3   5 2348.61 443.362   2
   0   3  -4 3832.37 562.327   2
   0   3  -3 71795.1 2207.34   2
   0   3  -2 4267.02 988.825   2
   0   3  -1 65682.7 1766.98   2
   0  -3   0 25429.5 1325.55   2
   0  -3  -1 74045.6 1864.43   2
   0  -3  -2 313034. 3524.59   2
   0  -3  -3 24285.9 1445.16   2
   0  -3  -4 70796.2 2190.50   2
   0  -3  -5 11964.0 1496.78   2
   0   3   6 26027.1 586.650   2
   0   3   7 26470.5 664.804   2
   0   3   8 20362.6 744.528   2
   0   3   9 4084.52 636.537   2
   0  -3 -10 8704.54 1040.96   2
   0  -3 -11-407.028 815.774   2
   0  -3 -12 1566.09 679.292   2
   0  -4   9 2215.17 422.743   2
   0  -4   8 6137.59 616.124   2
   0  -4   7 7385.72 639.400   2
   0  -4   6 16959.1 728.196   2
   0  -4   5 9292.90 548.549   2
   0  -4   4 62833.8 817.506   2
   0   4  -3 16252.1 729.436   2
   0   4  -2 8811.27 1284.85   2
   0   4  -1 34682.4 1652.37   2
   0  -4   0 43328.5 1811.28   2
   0  -4  -1 120248. 2634.20   2
   0  -4  -2 29666.9 1663.67   2
   0  -4  -3 2445.83 1250.90   2
   0  -4  -4 10092.8 1451.06   2
   0  -4  -5 193.773 590.005   2
   0  -4  -6 2949.03 680.878   2
   0  -4  -7 4802.94 524.291   2
   0  -4  -8 1688.74 578.002   2
   0  -4  -9 19899.1 1146.48   2
   0  -4 -10 125.889 840.575   2
   0  -4 -11 2.79237 759.972   2
   0  -5   8 2680.42 729.642   2
   0  -5   7 11550.6 670.871   2
   0  -5   6 300.556 574.923   2
   0  -5   5 414.937 541.130   2
   0   5  -4 10915.2 812.707   2
   0   5  -3 5425.48 662.288   2
   0   5  -2 1162.03 550.053   2
   0   5  -1 2026.28 565.280   2
   0  -5  -1 28533.9 1807.28   2
   0  -5  -4 1200.93 606.751   2
   0  -5  -5 3684.71 724.574   2
   0  -5  -6 11208.2 754.483   2
   0  -5  -7 4930.15 554.977   2
   0  -5  -8 8052.35 675.774   2
   0  -5  -9 308.659 609.412   2
   0  -5 -10 1554.19 885.534   2
   0  -5 -11 902.059 748.811   2
   0  -6   8 626.679 732.699   2
   0  -6   7 366.834 487.171   2
   0  -6   6 954.098 819.495   2
   0  -6   5 914.373 854.679   2
   0  -6   4 6025.50 886.172   2
   0   6  -3 303.654 661.329   2
   0   6  -2 14335.0 814.877   2
   0   6  -1 11732.9 786.382   2
   0   6   0 13917.0 675.284   2
   0  -6  -1 24137.1 600.893   2
   0  -6  -2 5840.44 629.912   2
   0  -6  -3 30582.3 686.843   2
   0  -6  -4 4704.37 526.017   2
   0  -6  -5 6230.34 592.398   2
   0  -6  -6 3507.36 601.847   2
   0  -6  -7-247.766 588.909   2
   0  -6  -8 53.3730 600.219   2
   0  -6  -9 220.736 597.872   2
   0  -6 -10 6743.14 588.112   2
   0  -6 -11 609.032 679.026   2
   0  -8   5 362.990 417.467   2
   0  -8   4-93.7340 753.553   2
   0  -8   3-126.129 822.896   2
   0  -8   2 8076.25 948.293   2
   0  -8   1 285.792 808.149   2
   0  -8   0 2444.03 840.767   2
   0  -8  -1 5928.98 614.844   2
   0  -8  -2 1019.78 565.762   2
   0  -8  -3 28006.9 874.951   2
   0  -8  -4 3525.98 912.453   2
   0  -8  -5 7013.18 976.955   2
   0  -8  -6 2349.12 867.903   2
   0  -8  -7 574.965 620.448   2
   0  -8  -8 2149.29 592.585   2
   0  -8  -9 2355.87 528.360   2
   0  -8 -10 2041.19 685.715   2
   0 -10   1 1716.20 456.198   2
   0 -10   0 1129.78 703.564   2
   0 -10  -1 246.641 765.754   2
   0 -10  -2 988.424 757.431   2
   0 -10  -3 44.3375 765.414   2
   0 -10  -4 789.451 729.298   2
   0 -10  -5-90.9125 706.037   2
   0 -10  -6 797.904 499.511   2
   0 -10  -7 80.2223 465.885   2
   1  -9  -8 1041.55 649.145   2
   1  -9  -7 283.414 709.328   2
   1  -9  -6 12.7275 748.844   2
   1  -9  -5 170.126 584.700   2
   1  -9  -4 188.170 754.735   2
   1  -9  -3 7536.95 943.937   2
   1  -9   0 644.386 543.172   2
   1  -9   1 556.746 533.391   2
   1  -9   2 2472.77 514.327   2
   1  -9   3-205.021 456.243   2
   1  -7 -10 316.615 448.885   2
   1  -7  -9 1067.48 533.028   2
   1  -7  -8 1776.00 597.881   2
   1  -7  -7 10334.3 720.219   2
   1  -7  -6 157.717 605.247   2
   1  -7  -5 5319.78 941.503   2
   1  -7  -4 2190.81 842.184   2
   1  -7  -3 1615.74 789.593   2
   1  -7  -2 56300.3 1278.84   2
  -1   7   1 2213.55 680.440   2
  -1   7   0 314.926 687.094   2
   1  -7   1 365.853 592.107   2
   1  -7   2 44.9042 558.159   2
   1  -7   3 3596.02 670.418   2
   1  -7   4 1870.54 615.238   2
   1  -7   5 605.319 571.291   2
   1  -7   6-233.907 495.749   2
   1  -6 -10 202.730 485.849   2
   1  -6  -9 336.028 575.340   2
   1  -6  -8 2245.50 616.727   2
   1  -6  -7 1718.88 643.071   2
   1  -6  -6 7997.08 691.400   2
   1  -6  -5 3869.10 735.925   2
   1  -6  -4 561.410 755.878   2
   1  -6  -3 371.483 709.677   2
   1  -6  -2 47064.7 1094.24   2
  -1   6   1 9210.55 701.925   2
  -1   6   0 153.850 1250.81   2
  -1   6  -1 478.979 669.290   2
  -1   6  -2 576.190 714.056   2
   1  -6   3 7330.35 988.827   2
   1  -6   4 488.994 603.787   2
   1  -6   5 705.471 456.271   2
   1  -6   6 306.703 457.578   2
   1  -6   7 1081.69 494.452   2
   1  -5 -11 1210.72 666.771   2
   1  -5 -10 748.028 536.124   2
   1  -5  -9 876.587 603.388   2
   1  -5  -8 701.090 619.092   2
   1  -5  -7 8109.99 529.709   2
  -1   5   6 3588.88 692.274   2
  -1   5  -2 6897.24 682.455   2
  -1   5  -3 138.905 641.112   2
  -1   5  -4 4620.46 732.805   2
   1  -5   5 759.615 576.983   2
   1  -5   6 2122.95 482.358   2
   1  -5   7 179.528 443.210   2
   1  -5   8 5.18180 515.732   2
   1  -4 -11 1465.22 703.196   2
   1  -4 -10 813.746 842.021   2
   1  -4  -9 2130.17 605.926   2
   1  -4  -8 435.304 876.579   2
   1  -4  -7 1754.12 724.285   2
   1  -4  -6 2233.65 477.610   2
   1  -4  -5 9.55752 411.132   2
   1  -4  -4 636.887 1185.52   2
   1  -4  -3-99.1776 1145.35   2
   1  -4  -2 117802. 2796.69   2
   1  -4  -1 80912.8 2374.70   2
   1  -4   0 36130.9 1787.54   2
  -1   4  -1 5588.05 1195.43   2
  -1   4  -2 12360.3 1404.80   2
  -1   4  -3 675.707 575.928   2
  -1   4  -4 5196.13 713.164   2
   1  -4   5 6950.36 608.938   2
   1  -4   6 3152.36 612.296   2
   1  -4   7 183.397 601.271   2
   1  -4   8 4866.11 619.358   2
   1  -4   9 355.906 409.659   2
   1  -2 -11 2192.59 744.692   2
   1  -2 -10 265.585 853.782   2
   1  -2  -9 18208.9 1165.52   2
  -1   2   8 3157.77 614.659   2
  -1   2   7 3028.81 525.715   2
  -1   2   6 39489.5 711.338   2
   1  -2  -5 11924.7 1470.32   2
   1  -2  -4 1496.86 1062.95   2
  -1   2   3 1452.86 421.583   2
   1  -2  -2 1317.59 868.704   2
   1  -2  -1 414514. 3368.09   2
   1  -2   0 12438.4 959.219   2
  -1   2  -1 25186.2 854.287   2
  -1   2  -2 23333.0 1334.37   2
  -1   2  -3 276.935 1067.92   2
  -1   2  -4 9868.18 1345.77   2
   1  -2   5 766.050 426.184   2
   1  -2   6 983.803 447.090   2
   1  -2   7 8840.64 603.445   2
   1  -2   8 2437.60 594.280   2
   1  -2   9 116.416 479.709   2
   1  -2  10-31.2653 434.168   2
   1  -2  11 1022.22 635.877   2
   1   0 -11 11.8790 708.603   2
   1   0 -10 251.416 847.736   2
  -1   0   9 349.919 489.240   2
  -1   0   8 18.2056 483.988   2
  -1   0   7 1199.95 424.926   2
  -1   0   6 115.494 353.310   2
   1   0  -5 1832.18 1173.32   2
   1   0  -4 19423.2 1374.33   2
   1   0  -3 1250.42 926.412   2
   1   0  -2 70599.9 1468.95   2
  -1   0   1 31883.0 639.734   2
  -1   0   0 161907. 1074.66   2
  -1   0  -1-69.2605 586.854   2
  -1   0  -2 23434.3 577.758   2
  -1   0  -3 25380.1 870.783   2
  -1   0  -4-132.343 678.536   2
  -1   0  -5-1.11259 1059.35   2
   1   0   6 3192.33 428.544   2
   1   0   7 13600.4 479.549   2
   1   0   8 42286.6 730.178   2
   1   0   9 437.731 469.377   2
   1   0  10 74.6784 484.702   2
   1   0  11 4505.23 581.564   2
  -1  -1  10 3894.15 582.427   2
  -1  -1   9 3101.64 614.297   2
  -1  -1   8 756.932 616.657   2
  -1  -1   7 41742.4 823.771   2
  -1  -1   6 678.979 447.210   2
  -1  -1   5 8511.09 460.390   2
   1   1  -4 288683. 4037.44   2
   1   1  -3 358.198 895.233   2
   1   1  -2 190570. 1731.91   2
   1   1  -1 137859. 1049.65   2
  -1  -1   0 4397.88 752.656   2
  -1  -1  -1 775604. 2610.98   2
  -1  -1  -5 5195.97 1310.03   2
  -1  -1  -6 1928.57 1182.84   2
   1   1   7 663.379 430.987   2
   1   1   8 1421.60 417.263   2
   1   1   9 11773.3 565.924   2
   1   1  10 805.661 617.340   2
  -1  -1 -11 636.067 452.498   2
  -1  -2  10 422.306 499.634   2
  -1  -2   9 630.125 464.756   2
  -1  -2   8 2613.67 611.747   2
  -1  -2   7-164.541 461.696   2
   1   2  -6 1270.95 420.582   2
  -1  -2   5 197.036 396.153   2
   1   2  -4 459.700 1146.42   2
   1   2  -3 7227.45 857.132   2
   1   2  -2 2408.00 667.524   2
   1   2  -1 13583.7 513.066   2
  -1  -2   0 4281.92 782.072   2
  -1  -2  -1 52368.6 866.123   2
  -1  -2  -2 1644.86 497.781   2
  -1  -2  -3 7026.14 1016.06   2
  -1  -2  -4 456.272 966.718   2
  -1  -2  -5-181.363 1171.54   2
  -1  -2  -6 1156.31 1232.18   2
   1   2   7 2017.93 370.220   2
   1   2   8 35886.0 631.244   2
   1   2   9 8888.47 666.092   2
  -1  -2 -10 159.961 488.726   2
  -1  -2 -11 1065.87 445.732   2
  -1  -2 -12-249.866 647.342   2
   1   3 -10 945.339 669.431   2
  -1  -3   9 1236.94 433.238   2
  -1  -3   8 1202.79 570.531   2
  -1  -3   7 564.405 466.656   2
  -1  -3   6 451.344 501.655   2
  -1  -3   5 150.756 433.326   2
  -1  -3   4 19175.2 824.474   2
   1   3  -3 4123.48 946.949   2
   1   3  -2 2260.58 821.117   2
   1   3  -1 70145.8 941.234   2
  -1  -3   0 487.740 861.976   2
  -1  -3  -1 30298.3 839.719   2
  -1  -3  -2 18854.5 676.507   2
  -1  -3  -3 3694.95 1030.95   2
  -1  -3  -4 4296.71 1077.59   2
  -1  -3  -5 20321.9 1571.87   2
  -1  -3  -6 1852.90 444.881   2
  -1  -3  -7 734.800 376.709   2
  -1  -3  -8 4625.75 451.306   2
  -1  -3  -9 17230.3 599.070   2
   1   3  10 7913.67 529.281   2
  -1  -3 -11 82.1301 552.697   2
  -1  -3 -12 1361.31 685.713   2
  -1  -4   9 333.064 472.731   2
  -1  -4   8 2590.14 792.232   2
  -1  -4   7 5149.13 661.609   2
  -1  -4   6 2300.64 820.944   2
  -1  -4   5 216.791 649.452   2
  -1  -4   4 671.189 682.313   2
   1   4  -3 9365.98 625.378   2
   1   4  -2 1476.93 949.075   2
   1   4  -1 1300.56 933.733   2
  -1  -4  -1 1806.20 641.781   2
  -1  -4  -2 54510.5 1274.52   2
  -1  -4  -3 11883.7 1308.80   2
  -1  -4  -5 29624.7 1757.07   2
  -1  -4  -6 3481.39 583.498   2
  -1  -4  -7 1052.93 381.901   2
  -1  -4  -8 1623.01 545.578   2
  -1  -4  -9 33839.3 872.528   2
  -1  -4 -10 609.870 601.915   2
  -1  -4 -11-147.261 771.433   2
  -1  -4 -12 498.812 674.181   2
  -1  -5   8 1913.71 704.510   2
  -1  -5   7 5365.24 634.305   2
  -1  -5   6 4346.52 860.711   2
  -1  -5   5 16411.2 748.736   2
  -1  -5   4 420.655 743.720   2
  -1  -5   3 12801.4 813.924   2
   1   5  -2 269.145 517.262   2
   1   5  -1 2299.09 1005.82   2
  -1  -5   0 24442.3 1677.70   2
  -1  -5  -1 20472.6 974.729   2
  -1  -5  -2 2665.69 1199.75   2
  -1  -5  -3 1089.48 1206.64   2
  -1  -5  -4 14539.7 551.071   2
  -1  -5  -5 28325.2 522.328   2
  -1  -5  -6 49.2186 373.593   2
  -1  -5  -7 1479.87 420.178   2
  -1  -5  -8 270.996 457.322   2
  -1  -5  -9 1940.26 610.265   2
  -1  -5 -10 11566.1 986.909   2
  -1  -5 -11 1774.97 780.333   2
  -1  -7   6 560.751 606.841   2
  -1  -7   5 929.095 554.428   2
  -1  -7   4 87.0376 628.180   2
  -1  -7   3 1643.04 797.547   2
  -1  -7   2 59.2508 718.444   2
  -1  -7   1 7685.06 850.349   2
  -1  -7   0 1084.99 478.857   2
  -1  -7  -1 4092.81 507.620   2
  -1  -7  -2 2010.81 501.853   2
  -1  -7  -3 1126.51 682.311   2
  -1  -7  -4 356.705 649.619   2
  -1  -7  -5 1115.26 504.721   2
  -1  -7  -6 1793.18 597.730   2
  -1  -7  -7 287.937 590.581   2
  -1  -7  -8 179.548 568.374   2
  -1  -7  -9 936.199 584.037   2
  -1  -7 -10 576.323 780.095   2
  -1  -7 -11 3296.58 706.114   2
  -1  -9   3 1832.62 562.694   2
  -1  -9   2 1903.87 595.161   2
  -1  -9   1 3632.30 827.654   2
  -1  -9   0 540.909 564.796   2
  -1  -9  -1 308.829 547.430   2
  -1  -9  -2 7459.55 642.056   2
  -1  -9  -3 976.471 582.869   2
  -1  -9  -4 1398.93 592.280   2
  -1  -9  -5 898.358 603.999   2
  -1  -9  -6 1869.17 898.525   2
  -1  -9  -7 1035.88 821.960   2
  -1  -9  -8-33.6150 756.401   2
  -1  -9  -9-69.1726 674.773   2
  -1 -10  -8 417.040 626.235   2
   2  -8  -8 182.048 659.000   2
   2  -8  -7 799.264 736.954   2
   2  -8  -6 477.691 797.392   2
   2  -8  -5 0.24241 801.730   2
   2  -8  -4 161.980 778.567   2
  -2   8   0 504.361 739.331   2
  -2   8  -1-123.766 767.349   2
  -2   8  -2 246.110 587.064   2
   2  -8   3 524.014 499.417   2
   2  -8   4 687.494 471.379   2
   2  -7  -9 58.0045 677.650   2
   2  -7  -8 529.651 774.324   2
   2  -7  -7 1911.24 581.331   2
   2  -7  -6 1040.65 884.829   2
   2  -7  -5 151.924 825.629   2
   2  -7  -4 1246.31 825.871   2
   2  -7  -3 2859.64 814.903   2
   2  -7  -1 1717.41 550.834   2
  -2   7   0 668.552 768.096   2
   2  -7   1-18.0800 558.990   2
   2  -7   2 934.122 617.109   2
   2  -7   3 778.566 582.219   2
   2  -7   4 401.540 467.438   2
   2  -7   5 1902.03 427.934   2
   2  -7   6 4071.23 481.454   2
   2  -6  -9 863.785 492.030   2
   2  -6  -8 11.2371 540.244   2
   2  -6  -7 575.894 851.177   2
  -2   6  -6 350.478 713.249   2
   2  -6   7 981.272 375.063   2
   2  -5 -10-518.449 646.480   2
   2  -5  -9 2508.30 553.687   2
  -2   5   8 175.993 537.944   2
  -2   5   7-241.017 539.455   2
  -2   5   6 5738.76 607.455   2
   2  -5  -5 523.643 508.991   2
   2  -5  -4 357.474 473.326   2
   2  -5  -3 57.3825 608.392   2
   2  -5  -2 6912.60 631.874   2
   2  -5  -1 13309.7 607.659   2
   2  -5   0 1609.99 400.196   2
  -2   5  -1 297.825 450.512   2
  -2   5  -2 2894.62 453.705   2
  -2   5  -3 849.322 513.338   2
   2  -5   4 297.760 534.595   2
   2  -5   5 261.501 549.695   2
   2  -5   6 5496.14 522.875   2
   2  -5   7 4089.16 462.753   2
   2  -5   8 379.576 480.157   2
   2  -3 -10 243.735 713.348   2
   2  -3  -9 11466.2 955.236   2
  -2   3   8 779.928 542.677   2
  -2   3   7 4735.97 607.350   2
   2  -3  -6 12380.7 775.529   2
   2  -3  -5 4021.11 600.785   2
  -2   3   4 8926.77 642.008   2
   2  -3  -3 756.480 527.210   2
   2  -3  -2 1196.37 998.104   2
   2  -3  -1 31905.6 1087.67   2
   2  -3   0 43944.2 1187.48   2
  -2   3  -1 9975.07 1227.81   2
  -2   3  -2 17617.5 1545.76   2
  -2   3  -3 4139.16 540.897   2
  -2   3  -4 1518.43 357.078   2
  -2   3  -5 1425.96 460.215   2
  -2   3  -6 154.229 421.053   2
   2  -3   7 27333.0 833.529   2
   2  -3   8 1902.05 594.530   2
   2  -3   9 229.800 528.153   2
   2  -3  10 86.0665 458.372   2
   2  -1 -10 52.1296 729.373   2
   2  -1  -9 171.965 828.600   2
  -2   1   8 4575.27 648.856   2
   2  -1  -7 1226.38 809.146   2
   2  -1  -6 266.516 458.427   2
  -2   1   5 2599.04 372.010   2
   2  -1  -4 5965.19 1111.25   2
   2  -1  -3 5722.67 690.510   2
  -2   1   2 470.291 555.084   2
  -2   1   1 14483.7 467.276   2
   2  -1   0 6054.82 412.165   2
  -2   1  -1 668.398 781.093   2
  -2   1  -2-287.635 905.291   2
  -2   1  -3 64149.9 2058.27   2
  -2   1  -4 4678.56 820.119   2
  -2   1  -5 1690.50 829.230   2
   2  -1   6 217.619 418.766   2
   2  -1   7 11635.4 574.905   2
   2  -1   8 56722.7 990.559   2
   2  -1   9 1123.34 572.908   2
   2  -1  10 1795.90 543.129   2
   2  -1  11 2293.78 734.486   2
   2   0 -10 514.666 695.639   2
   2   0  -9 3958.50 859.298   2
   2   0  -8-188.950 864.335   2
  -2   0   7 477.874 481.735   2
  -2   0   6 1475.24 313.285   2
  -2   0   5 4.66155 293.029   2
  -2   0   4 9831.59 825.244   2
  -2   0   3 178.033 619.445   2
   2   0  -2 5171.53 792.491   2
   2   0  -1 39271.1 865.643   2
  -2   0   0 19059.5 662.087   2
  -2   0  -2 3653.70 920.490   2
  -2   0  -3 40066.6 1009.29   2
  -2   0  -4 13689.2 690.180   2
  -2   0  -5 947.064 660.727   2
   2   0   6 10663.6 472.837   2
   2   0   7 1183.04 447.838   2
   2   0   8 7583.73 620.778   2
   2   0   9 4711.91 599.931   2
   2   0  10 499.892 562.361   2
   2   0  11-274.323 725.283   2
  -2  -1  10 298.226 495.937   2
   2   1  -9 1080.72 824.535   2
  -2  -1   8-104.356 622.562   2
  -2  -1   7 511.644 397.896   2
  -2  -1   6 474.384 352.811   2
  -2  -1   5 15012.3 380.232   2
  -2  -1   4 2044.86 394.256   2
  -2  -1   3 9580.68 803.756   2
   2   1  -2 1098.07 578.012   2
  -2  -1   1 56455.8 895.189   2
  -2  -1   0 112334. 2085.66   2
  -2  -1  -1-288.462 532.233   2
  -2  -1  -2 64236.1 738.607   2
  -2  -1  -3 102255. 1326.59   2
  -2  -1  -4 49095.8 1141.35   2
  -2  -1  -5 9790.37 797.261   2
  -2  -1  -6 6.62493 459.317   2
   2   1   7 501.253 423.290   2
   2   1   8 33892.3 708.952   2
   2   1   9 45008.7 883.718   2
   2   1  10 71.3746 815.183   2
  -2  -1 -11 1495.36 560.868   2
   2   2  -9 1591.71 810.810   2
  -2  -2   8 386.264 474.994   2
  -2  -2   7-273.231 473.518   2
  -2  -2   6 332.979 423.460   2
  -2  -2   5 18381.2 477.543   2
   2   2  -4 474.871 459.876   2
   2   2  -3 2718.27 741.687   2
  -2  -2   2-103.823 963.613   2
  -2  -2   1 16922.1 1190.89   2
  -2  -2   0 23337.0 885.453   2
  -2  -2  -1 2810.68 396.976   2
  -2  -2  -2 38576.6 1010.55   2
  -2  -2  -3 1035.83 548.189   2
  -2  -2  -4 1539.25 891.002   2
  -2  -2  -5 54451.3 1868.42   2
  -2  -2  -6 6860.60 1261.52   2
   2   2   7 53.9706 548.343   2
   2   2   8 4450.97 405.804   2
   2   2   9 1794.41 548.144   2
  -2  -2 -10 5513.16 524.799   2
  -2  -2 -11 132.441 545.455   2
  -2  -2 -12 204.411 728.567   2
   2   3  -9 871.200 734.723   2
  -2  -3   8-55.2936 454.320   2
  -2  -3   7 679.058 584.599   2
  -2  -3   6 628.185 580.399   2
  -2  -3   5 1720.56 1024.43   2
  -2  -3   4 8339.91 719.835   2
  -2  -3   0 15707.9 1074.08   2
  -2  -3  -7 711.426 1194.55   2
  -2  -3  -8-46.1254 1547.02   2
  -2  -3  -9 23330.4 798.530   2
  -2  -3 -10 5998.30 663.383   2
  -2  -3 -11 301.142 827.044   2
  -2  -3 -12 615.365 698.318   2
  -2  -4   8 389.211 803.341   2
  -2  -4   7 525.082 562.185   2
  -2  -4   6 532.491 583.731   2
  -2  -4   5 27802.5 1041.51   2
   2   4  -4 19305.7 988.500   2
  -2  -4   3 3439.35 928.864   2
  -2  -4   2 582.718 718.019   2
  -2  -4   1 2631.54 1182.14   2
  -2  -4   0 62070.2 1343.23   2
  -2  -4  -1 63072.8 1330.68   2
  -2  -4  -2 10614.6 785.153   2
  -2  -4  -3 2054.89 645.369   2
  -2  -4  -4 52217.5 1941.29   2
  -2  -4  -5 39557.4 915.463   2
  -2  -4  -6 57.1811 351.363   2
  -2  -4  -7 6843.00 534.992   2
  -2  -4  -8 2598.87 542.065   2
  -2  -4  -9 16297.3 744.741   2
  -2  -4 -10 4315.63 634.972   2
  -2  -4 -11 120.609 533.773   2
  -2  -4 -12 34.2294 675.245   2
  -2  -6   7 1517.79 734.257   2
  -2  -6   6-94.2503 910.028   2
  -2  -6   5 1150.55 1025.60   2
  -2  -6   4 21616.0 1363.54   2
  -2  -6   3 6157.37 1229.16   2
  -2  -6   2 25.5822 999.197   2
  -2  -6   1 3681.90 707.287   2
  -2  -6   0 4820.85 515.207   2
  -2  -6  -1 10800.1 825.028   2
  -2  -6  -2 18215.1 552.921   2
  -2  -6  -3 1982.21 438.662   2
  -2  -6  -4 364.850 442.155   2
  -2  -6  -5 929.002 346.173   2
  -2  -6  -6 2907.17 445.991   2
  -2  -6  -7 767.645 456.988   2
  -2  -6  -8 1085.78 600.141   2
  -2  -6  -9 331.279 586.245   2
  -2  -6 -10 621.714 560.172   2
  -2  -6 -11 443.060 492.936   2
  -2  -7 -11 4455.03 720.493   2
  -2  -8   4 540.057 856.722   2
  -2  -8   3 7555.33 1066.94   2
  -2  -8   2 558.990 1156.91   2
  -2  -8   1 951.406 974.162   2
  -2  -8   0 174.281 640.010   2
  -2  -8  -1 805.914 504.852   2
  -2  -8  -2 9552.46 768.450   2
  -2  -8  -3 1009.09 815.251   2
  -2  -8  -4 4137.50 940.866   2
  -2  -8  -5 590.619 864.687   2
  -2  -8  -6 1367.01 589.788   2
  -2  -8  -7 451.090 560.255   2
  -2  -8  -8 78.7385 555.605   2
  -2  -8  -9 792.920 525.095   2
  -2  -8 -10 439.215 662.344   2
  -2  -9   3 555.613 825.408   2
  -2  -9  -9-213.557 451.430   2
  -2 -10   1 445.616 802.815   2
  -2 -10  -3 268.984 770.580   2
  -2 -10  -4 95.0212 802.113   2
  -2 -10  -6 818.369 727.537   2
  -2 -10  -7 126.979 507.485   2
  -2 -10  -8 791.154 1480.43   2
   3  -8  -5 108.612 672.876   2
  -3   8   4-264.993 742.297   2
  -3   8   3 508.271 738.468   2
  -3   8   0 123.040 574.930   2
  -3   8  -1 1537.92 551.328   2
  -3   8  -2 771.853 505.771   2
   3  -6  -8 1635.20 748.890   2
   3  -6  -7 981.340 807.794   2
   3  -6  -6 3974.21 897.809   2
   3  -6  -5 2931.10 865.832   2
   3  -6  -4 464.832 797.740   2
   3  -6  -3 6363.36 861.242   2
   3  -6  -2 4033.09 891.841   2
  -3   6   1 1905.28 595.470   2
   3  -6   0 752.006 824.349   2
   3  -6   1 3566.32 866.845   2
  -3   6  -2 4249.19 520.762   2
  -3   6  -3 190.911 482.327   2
  -3   6  -4 90.1764 459.837   2
   3  -6   5 324.011 531.317   2
   3  -6   6 1271.55 500.241   2
  -3   4   9 222.269 707.967   2
  -3   4   8 388.083 718.594   2
  -3   4   7-9.05440 821.754   2
  -3   4   6 942.917 821.877   2
  -3   4   5 942.798 869.245   2
  -3   4   4 1500.67 567.265   2
  -3   4   3 2397.62 550.642   2
  -3   4   2 328.497 501.200   2
  -3   4   1 8.04109 490.631   2
  -3   4   0 123.218 512.771   2
  -3   4  -1 1972.50 459.347   2
  -3   4  -2 9351.16 571.876   2
  -3   4  -3 3001.55 570.032   2
  -3   4  -4 391.519 443.229   2
  -3   4  -5 2070.86 475.432   2
   3  -4   6 468.263 498.121   2
   3  -4   7 6168.39 945.754   2
   3  -4   8 2340.45 805.566   2
   3  -4   9 664.837 644.700   2
  -3   2   9 86.6492 669.059   2
  -3   2   8 6085.83 876.747   2
  -3   2   7 3140.68 887.885   2
  -3   2   6 1067.99 902.135   2
  -3   2   5 128.490 811.423   2
  -3   2   4 2868.93 563.382   2
  -3   2   3 447.968 477.204   2
  -3   2   2 6154.62 409.574   2
  -3   2   1 7671.71 736.097   2
  -3   2   0 9323.38 528.017   2
  -3   2  -1 3611.15 374.588   2
  -3   2  -2 78.9114 317.063   2
  -3   2  -3 46216.4 613.902   2
  -3   2  -4-7.01455 456.772   2
  -3   2  -5 846.692 465.030   2
  -3   2  -6 937.016 848.717   2
   3  -2   7 248.709 893.404   2
   3  -2   8 7444.92 1008.17   2
   3  -2   9 1578.02 843.580   2
   3  -2  10 750.228 730.155   2
  -3   1   9 464.307 704.301   2
  -3   1   8 205.772 866.072   2
  -3   1   7 928.226 909.101   2
  -3   1   6 25652.4 842.012   2
  -3   1   5 6999.64 637.707   2
  -3   1   4 528.385 510.218   2
  -3   1   3 183.998 439.262   2
  -3   1  -1 1276.51 819.622   2
  -3   1  -2 1504.02 999.899   2
  -3   1  -3 794.265 1118.13   2
  -3   1  -4-170.249 634.166   2
  -3   1  -5 532.767 687.680   2
  -3   1  -6 1797.08 808.597   2
   3  -1   7 2988.33 914.596   2
   3  -1   8 10689.4 1006.19   2
   3  -1   9 153.647 882.225   2
   3  -1  10 351.840 744.719   2
  -3   1 -11 261.069 724.886   2
  -3   0   9 126.556 800.687   2
  -3   0   8 2285.52 864.160   2
  -3   0   7 2579.67 997.509   2
  -3   0   6 6557.61 678.899   2
  -3   0   5 257.574 470.449   2
  -3   0   4 4517.59 478.017   2
  -3   0   3 576.757 306.775   2
  -3   0   2 16522.3 542.616   2
  -3   0   1 24858.6 1537.01   2
  -3   0  -1 31856.7 1642.59   2
  -3   0  -2 4288.59 994.589   2
  -3   0  -3 18821.0 1411.69   2
  -3   0  -5 4272.18 818.557   2
  -3   0  -6 1592.17 789.219   2
   3   0   7 2127.53 562.572   2
   3   0   8 1333.90 850.680   2
   3   0   9 16486.8 1032.12   2
   3   0  10 287.785 766.661   2
  -3   0 -11 615.405 488.733   2
  -3  -1   9-25.7546 751.630   2
  -3  -1   8 471.215 865.305   2
  -3  -1   7 168.543 784.553   2
  -3  -1   6 2170.70 636.711   2
  -3  -1   5 42523.2 930.366   2
  -3  -1   4 855.241 548.075   2
  -3  -1   3 274.895 397.267   2
  -3  -1   2 838.489 355.162   2
  -3  -1   1 9457.86 1342.15   2
  -3  -1   0 39272.9 1815.12   2
  -3  -1  -1 1510.05 1065.93   2
  -3  -1  -2 17141.5 1431.39   2
  -3  -1  -3-70.9031 1083.55   2
  -3  -1  -4 989.833 1072.71   2
  -3  -1  -5 1945.91 627.245   2
  -3  -1  -6 1948.49 653.012   2
   3   1   7 869.861 535.509   2
   3   1   8 939.207 789.903   2
   3   1   9 8536.42 914.965   2
  -3  -1 -10 685.208 582.213   2
  -3  -1 -11 1527.13 785.945   2
   3   2  -7 392.562 791.761   2
  -3  -3   8 64.3333 817.734   2
  -3  -3   7 1714.99 610.669   2
  -3  -3   6 466.784 975.655   2
  -3  -3   5 17671.5 770.762   2
  -3  -3   4 36373.2 718.249   2
  -3  -3   3 312.989 507.183   2
  -3  -3   2 1247.43 491.092   2
  -3  -3   1 2720.83 393.365   2
  -3  -3   0 12072.5 703.889   2
  -3  -3  -1 10075.4 912.383   2
  -3  -3  -2 3686.21 840.546   2
  -3  -3  -3 438.425 744.082   2
  -3  -3  -4 170.303 353.666   2
  -3  -3  -5 1558.07 359.490   2
  -3  -3  -6 937.621 374.913   2
  -3  -3  -7 73.7272 482.996   2
  -3  -3  -8 16.2443 562.717   2
  -3  -3  -9 2140.90 586.284   2
  -3  -3 -10 822.866 928.943   2
  -3  -3 -11 88.4876 832.160   2
  -3  -3 -12 906.564 675.721   2
  -3  -5   7 1513.61 773.349   2
  -3  -5   6 1429.92 913.080   2
  -3  -5   5 710.088 687.099   2
  -3  -5   4 30941.5 994.811   2
  -3  -5   3 19274.8 755.249   2
  -3  -5   2 825.152 635.757   2
  -3  -5   1 1338.90 442.173   2
  -3  -5   0 56.6521 415.423   2
  -3  -5  -1 5530.71 404.701   2
  -3  -5  -2 17685.7 422.245   2
  -3  -5  -3 1641.52 321.781   2
  -3  -5  -4 9953.82 353.439   2
  -3  -5  -5 9812.44 371.513   2
  -3  -5  -6 907.080 434.987   2
  -3  -5  -7 1436.78 454.278   2
  -3  -5  -8 1218.75 602.241   2
  -3  -5  -9 483.669 619.574   2
  -3  -5 -10 1272.66 593.331   2
  -3  -5 -11-82.6525 518.147   2
  -3  -7   5 1139.57 827.830   2
  -3  -7   4 396.127 682.468   2
  -3  -7   3 5519.75 1188.97   2
  -3  -7   2 1861.20 1184.85   2
  -3  -7   1 260.923 663.161   2
  -3  -7   0 2064.70 726.612   2
  -3  -7  -1-14.3019 631.251   2
  -3  -7  -2 215.180 459.123   2
  -3  -7  -3 120.031 460.604   2
  -3  -7  -4 1258.66 558.193   2
  -3  -7  -5 3664.46 525.035   2
  -3  -7  -6 34.7810 471.319   2
  -3  -7  -7 420.138 572.648   2
  -3  -7  -8 22.1112 827.580   2
  -3  -7  -9 230.870 818.704   2
  -3  -7 -10 769.041 727.146   2
  -3  -7 -11-316.714 630.077   2
  -3  -8   4 954.682 795.371   2
  -3  -8   3 2730.18 1011.31   2
  -3  -8   2 399.146 948.840   2
  -3  -8  -7 594.760 791.129   2
  -3  -8  -8 205.788 523.856   2
  -3  -8  -9 204.678 742.479   2
  -3  -8 -10 1063.47 669.017   2
  -3  -9   2 5330.94 1004.77   2
  -3  -9   1 1548.90 964.957   2
  -3  -9   0 1136.98 842.650   2
  -3  -9  -7-20.8417 746.198   2
  -3  -9  -8 176.796 466.805   2
  -3  -9  -9 514.743 612.395   2
  -3 -10   0 731.029 1595.19   2
  -3 -10  -1 154.459 544.818   2
  -3 -10  -2-86.0419 573.276   2
  -3 -10  -6 353.462 498.122   2
  -3 -10  -7 611.716 654.079   2
  -4   7   5 270.787 661.393   2
  -4   7   4 349.692 494.679   2
  -4   7   3 1189.43 550.042   2
  -4   7   2 8.07710 547.104   2
  -4   7   1 61.5827 919.554   2
  -4   7   0 44.7028 908.669   2
  -4   7  -1 645.340 874.744   2
  -4   7  -2 3552.86 846.785   2
  -4   7  -3 276.994 743.214   2
   4  -5  -7 5134.40 532.999   2
  -4   5   6 1207.56 787.081   2
  -4   5   5 37.6131 582.743   2
  -4   5   4 99.5901 860.830   2
  -4   5   3 749.869 620.570   2
  -4   5   2 1813.35 680.118   2
  -4   5   1 329.134 446.868   2
  -4   5   0 267.762 515.942   2
  -4   5  -1 753.391 502.528   2
  -4   5  -2 1505.49 1044.65   2
  -4   5  -3 5590.54 1061.43   2
  -4   5  -4 259.830 934.950   2
  -4   5  -5 202.994 878.115   2
   4  -5   6 478.228 780.207   2
   4  -4   8 2294.26 687.882   2
  -4   3   8 155.819 660.392   2
  -4   3   7 2775.10 792.712   2
  -4   3   6 2415.19 495.349   2
  -4   3   5 4161.81 526.186   2
  -4   3   4 255.612 495.173   2
  -4   3   3 134.556 499.668   2
  -4   3   2 146.960 462.790   2
  -4   3   1 5457.56 447.651   2
  -4   3   0 4449.80 563.940   2
  -4   3  -1 13831.2 568.772   2
  -4   3  -2 700.604 786.488   2
  -4   3  -3 16564.3 1184.24   2
  -4   3  -4 2456.33 1052.39   2
  -4   3  -5-165.689 982.986   2
  -4   3  -6 6918.06 981.673   2
   4  -3   7 2768.79 895.161   2
   4  -3   8 662.532 770.461   2
  -4   2   8-27.0853 664.762   2
  -4   2   7 2832.04 572.730   2
  -4   2   6 11996.0 723.234   2
  -4   2   5 9166.46 577.100   2
  -4   2   4 1304.57 633.527   2
  -4   2   3 814.433 558.962   2
  -4   2   2 2387.95 533.978   2
  -4   2   1 3082.34 550.811   2
  -4   2   0 17750.7 819.590   2
  -4   2  -2 2076.93 781.510   2
  -4   2  -4 147.810 945.037   2
  -4   2  -5 351.466 1018.40   2
  -4   2  -6 2792.37 987.681   2
   4  -2   7-17.4197 634.619   2
   4  -2   8 2527.22 878.134   2
   4  -2   9 392.810 719.383   2
  -4   1   8-140.654 483.872   2
  -4   1   7-27.4352 770.136   2
  -4   1   6 13967.6 1085.93   2
  -4   1   5 403.945 625.782   2
  -4   1   4 2205.25 589.564   2
  -4   1   3 461.850 766.922   2
  -4   1   2 28.9541 739.904   2
  -4   1  -6 4016.24 1000.86   2
   4  -1   7 319.743 611.665   2
   4  -1   8 2001.86 873.185   2
  -4   1  -9 722.405 563.564   2
  -4   1 -10 435.877 472.085   2
  -4   0   8 969.680 742.954   2
  -4   0   7 1376.69 898.893   2
  -4   0   6 1002.22 622.679   2
  -4   0   5 10881.0 739.342   2
  -4   0   4 10149.0 733.124   2
  -4   0   3 3245.62 431.083   2
  -4   0   2 6262.17 367.067   2
  -4   0   1 276.324 287.922   2
  -4   0   0 176.696 260.040   2
  -4   0  -1 10267.7 355.740   2
  -4   0  -2 867.047 359.056   2
  -4   0  -3 5123.85 449.558   2
  -4   0  -4 6406.98 599.328   2
  -4   0  -5 246.029 1008.78   2
  -4   0  -6 648.618 950.188   2
   4   0   7 2528.30 642.265   2
  -4   0  -8 1812.26 501.735   2
  -4   0  -9 714.168 577.159   2
  -4   0 -10 582.430 507.956   2
  -4  -2   7 702.745 788.755   2
  -4  -2   6 765.588 611.183   2
  -4  -2   5 90.0445 536.240   2
  -4  -2   4 26960.0 650.981   2
  -4  -2   3 2338.46 468.977   2
  -4  -2   2 2806.34 424.730   2
  -4  -2   1 726.348 373.836   2
  -4  -2   0 9360.39 478.074   2
  -4  -2  -1 15764.1 363.027   2
  -4  -2  -2 8386.83 336.539   2
  -4  -2  -3 11231.6 367.331   2
  -4  -2  -4 35.6002 393.843   2
  -4  -2  -5 80.9815 411.251   2
  -4  -2  -6 866.625 438.608   2
  -4  -2  -7 1813.52 511.058   2
  -4  -2  -8 292.770 590.768   2
  -4  -2  -9 189.763 587.161   2
  -4  -2 -10 604.763 524.364   2
  -4  -2 -11 530.735 696.849   2
  -4  -4   6 641.958 603.162   2
  -4  -4   5 95.4708 551.567   2
  -4  -4   4 1757.12 568.589   2
  -4  -4   3 9543.34 584.487   2
  -4  -4   2 100.795 441.627   2
  -4  -4   1 2427.50 550.458   2
  -4  -4   0 419.417 469.301   2
  -4  -4  -1 64.3516 448.350   2
  -4  -4  -2 1902.67 416.069   2
  -4  -4  -3 1511.32 364.158   2
  -4  -4  -4 5750.64 382.289   2
  -4  -4  -5 146.925 405.344   2
  -4  -4  -6 390.836 448.721   2
  -4  -4  -7 380.827 467.952   2
  -4  -4  -8 2049.97 485.779   2
  -4  -4  -9 105.166 446.773   2
  -4  -4 -10 204.927 529.850   2
  -4  -4 -11 190.650 699.428   2
  -4  -5   6-111.000 752.794   2
  -4  -5 -11 533.343 695.034   2
  -4  -6   5 631.586 769.427   2
  -4  -6   4 884.469 875.388   2
  -4  -6   3 3012.86 511.125   2
  -4  -6   2 92.7956 523.051   2
  -4  -6   1 709.038 670.978   2
  -4  -6   0 1203.94 524.617   2
  -4  -6  -1 545.611 604.166   2
  -4  -6  -3 576.950 953.780   2
  -4  -6  -5 5620.73 681.169   2
  -4  -6  -6 489.963 866.429   2
  -4  -6  -7 1832.62 628.428   2
  -4  -6  -8 465.725 593.841   2
  -4  -6  -9 284.386 567.810   2
  -4  -6 -10-61.8550 511.520   2
  -4  -7   4 79.2262 769.490   2
  -4  -7   3 77.0130 598.079   2
  -4  -7   2-97.9202 692.736   2
  -4  -7   1-123.872 488.029   2
  -4  -7  -6 301.080 866.874   2
  -4  -7  -8-17.9933 786.579   2
  -4  -7  -9 1514.16 739.147   2
  -4  -7 -10 641.545 632.429   2
  -4  -8   2 37.8020 549.793   2
  -4  -8  -9-256.497 654.270   2
  -4  -9   1-119.980 855.202   2
  -4  -9   0 2638.41 581.523   2
  -4  -9  -1 342.052 591.992   2
  -4  -9  -2 559.805 594.089   2
  -4  -9  -3 1273.90 896.204   2
  -4  -9  -4 1443.74 850.199   2
  -4  -9  -5 8818.28 606.632   2
  -4  -9  -6 504.583 506.594   2
  -4  -9  -7 132.746 641.693   2
  -4  -9  -8 5.85434 613.129   2
  -5   6   2 624.254 645.021   2
  -5   6   1 736.301 524.171   2
  -5   6   0-101.018 498.965   2
  -5   6  -1 1652.31 530.444   2
  -5   6  -2 1053.25 527.961   2
  -5   4   5 461.140 345.493   2
  -5   4   4 208.378 370.361   2
  -5   4   3 713.154 600.433   2
  -5   4   2 435.732 566.943   2
  -5   4   1 262.053 587.180   2
  -5   4   0 436.834 878.855   2
  -5   4  -4 431.020 954.121   2
  -5   4  -5 344.708 551.607   2
   5  -4   6 1305.71 412.229   2
  -5   3   6 342.507 462.496   2
  -5   3   5 2110.15 385.113   2
  -5   3   4 2474.08 414.511   2
  -5   3   3-358.243 588.740   2
  -5   3   2 4102.30 513.716   2
  -5   3   1 2268.55 505.003   2
  -5   3   0 319.201 940.007   2
  -5   3  -3 471.414 1029.13   2
  -5   3  -4 1690.65 678.530   2
  -5   3  -5 210.084 621.765   2
   5  -3   6 357.971 451.082   2
   5  -3   7 556.159 530.695   2
  -5   2   6 513.388 393.035   2
  -5   2   4 4177.82 867.507   2
   5  -2   8 517.660 656.514   2
  -5   1   6 2159.46 530.871   2
  -5   1   5 2553.66 593.382   2
  -5   1   4 2177.45 491.477   2
  -5   1   3 190.214 375.342   2
  -5   1   2 1657.49 382.904   2
  -5   1   1 458.988 379.064   2
  -5   1   0 351.396 506.600   2
  -5   1  -1 1020.13 449.625   2
  -5   1  -2 9297.47 507.208   2
  -5   1  -3 2778.73 685.092   2
  -5   1  -4 430.423 667.447   2
  -5   1  -5 605.641 641.670   2
  -5   1  -6 395.139 985.620   2
  -5   1  -7 3392.90 946.940   2
  -5   1  -8 985.931 778.989   2
  -5   1  -9-4.37715 641.435   2
  -5  -1   6 574.096 788.305   2
  -5  -1   5 1427.34 623.934   2
  -5  -1   4 445.473 600.725   2
  -5  -1   3 2184.27 655.311   2
  -5  -1   2 1690.53 553.720   2
  -5  -1   1 3045.47 407.896   2
  -5  -1   0 2651.94 384.901   2
  -5  -1  -1 701.914 393.013   2
  -5  -1  -2 3089.84 417.314   2
  -5  -1  -3 9327.56 532.089   2
  -5  -1  -4 8230.12 542.474   2
  -5  -1  -5 104.505 625.193   2
  -5  -1  -6 1331.63 663.391   2
  -5  -1  -7 310.226 639.830   2
  -5  -1  -8 2280.65 845.870   2
  -5  -1  -9 3093.71 756.735   2
  -5  -3   5 4198.44 577.327   2
  -5  -3   4 1436.12 498.363   2
  -5  -3   3 4375.14 570.888   2
  -5  -3   2 4789.94 492.435   2
  -5  -3   1 4624.56 566.195   2
  -5  -3   0 1922.96 707.188   2
  -5  -3  -1 575.689 530.078   2
  -5  -3  -2 1427.13 497.825   2
  -5  -3  -3 22927.3 562.347   2
  -5  -3  -4 324.740 487.161   2
  -5  -3  -5 1383.29 566.902   2
  -5  -3  -6 873.450 566.080   2
  -5  -3  -7 37.1130 826.673   2
  -5  -3  -8 3481.10 596.526   2
  -5  -3  -9 335.910 527.249   2
  -5  -3 -10 76.1245 463.561   2
  -5  -4   5 121.840 455.384   2
  -5  -4   4-34.2995 752.895   2
  -5  -4  -9 578.300 731.160   2
  -5  -4 -10 317.279 460.899   2
  -5  -5   4 825.344 435.975   2
  -5  -5   3 177.206 471.430   2
  -5  -5   2 202.379 525.822   2
  -5  -5   1 213.961 674.100   2
  -5  -5   0 2183.20 937.564   2
  -5  -5  -1 59.8155 819.925   2
  -5  -5  -7-136.369 568.613   2
  -5  -5  -8 303.030 437.849   2
  -5  -5  -9 1213.93 409.273   2
  -5  -5 -10 275.274 677.175   2
  -5  -6   3 1280.04 593.625   2
  -5  -6   2 178.561 490.162   2
  -5  -6   1 575.590 634.967   2
  -5  -6   0 8722.53 963.676   2
  -5  -6  -7 1706.13 835.179   2
  -5  -6  -8 1519.21 782.468   2
  -5  -6  -9 661.680 668.345   2
  -5  -8   0 232.186 519.726   2
  -5  -8  -1 1605.37 574.978   2
  -5  -8  -2 323.368 651.099   2
  -5  -8  -3 439.556 529.552   2
  -5  -8  -4 137.774 526.596   2
  -5  -8  -5 1945.75 560.353   2
  -5  -8  -6 2025.36 529.843   2
  -5  -8  -7-59.5919 635.642   2
  -5  -8  -8-22.6148 627.919   2
  -6   4  -1 3517.52 755.353   2
  -6   3   3 636.654 636.904   2
  -6   2   3 82.0323 480.246   2
  -6   2   2-25.4244 547.557   2
  -6   2   1 239.890 559.115   2
  -6   2   0 637.449 567.665   2
  -6   2  -1 465.644 578.635   2
  -6   2  -2 8464.04 667.322   2
  -6   2  -3 83.9873 595.567   2
  -6   2  -4 901.130 572.440   2
  -6   2  -5 217.349 504.462   2
  -6   2  -6 526.920 775.684   2
  -6   0   4 83.3986 700.832   2
  -6   0   3 564.326 748.999   2
  -6   0   2 2225.83 886.699   2
  -6   0   1 1467.93 569.756   2
  -6   0   0 2217.20 601.054   2
  -6   0  -1 476.930 844.345   2
  -6   0  -2 1631.52 899.232   2
  -6   0  -3 15609.8 760.189   2
  -6   0  -4 1356.89 612.487   2
  -6   0  -5 496.422 456.548   2
  -6   0  -6-209.839 560.537   2
  -6   0  -7 481.876 517.659   2
  -6  -2   4 912.513 615.912   2
  -6  -2   3 480.385 517.391   2
  -6  -2   2 982.514 544.267   2
  -6  -2   1 380.332 548.767   2
  -6  -2   0-44.2627 539.687   2
  -6  -2  -1 370.363 749.745   2
  -6  -2  -3 11650.6 1010.18   2
  -6  -2  -4 5196.21 637.059   2
  -6  -2  -5 1693.83 609.283   2
  -6  -2  -6 546.979 760.992   2
  -6  -2  -7 258.029 736.243   2
  -6  -2  -8 263.662 659.061   2
  -6  -3   3 221.825 690.442   2
  -6  -3  -8 76.1246 667.368   2
  -6  -4   2-39.3227 560.747   2
  -6  -4   1 1691.89 490.436   2
  -6  -4   0 243.177 798.007   2
  -6  -4  -8 337.605 656.905   2
  -6  -5   2 716.697 514.617   2
  -6  -5   1 289.641 565.931   2
  -6  -5   0 1234.51 627.248   2
  -6  -5  -6 539.884 712.538   2
  -6  -5  -7 502.856 625.252   2
  -6  -7  -1 2661.91 666.033   2
  -6  -7  -2 418.592 527.373   2
  -6  -7  -3-393.989 659.757   2
  -6  -7  -4 1514.77 669.654   2
  -6  -7  -5 620.040 651.193   2
  -6  -7  -6 1048.35 619.653   2
;

# END of CIF
_exptl_crystal_recrystallization_method 
'Re-crystallisation from solvent: hexane and ethyl acetate'
####################################################################### 
# 
# This file contains crystal structure data downloaded from the 
# Cambridge Structural Database (CSD) hosted by the Cambridge 
# Crystallographic Data Centre (CCDC).
# 
# Full information about CCDC data access policies and citation 
# guidelines are available at http://www.ccdc.cam.ac.uk/access/V1 
# 
# Audit and citation data items may have been added by the CCDC. 
# Please retain this information to preserve the provenance of 
# this file and to allow appropriate attribution of the data. 
# 
#######################################################################

data_2214mg14
_database_code_depnum_ccdc_archive 'CCDC 2176286'
loop_
_audit_author_name
_audit_author_address
'Paul Bernhardt'
;The University of Queensland
Australia
;
_audit_update_record             
;
2022-06-01 deposited with the CCDC.	2022-08-17 downloaded from the CCDC.
;
# start Validation Reply Form
_vrf_THETM01_2214mg14            
;
PROBLEM: The value of sine(theta_max)/wavelength is less than 0.575
RESPONSE: theta limit set by dual source diffractometer
;
# Added during the CSD deposition process: Wednesday 01 June 2022 09:38 AM
# end Validation Reply Form


_audit_creation_date             2022-05-30T14:50:26-00:00
_audit_creation_method           'WinGX routine CIF_UPDATE'
_audit_conform_dict_name         cif_core.dic
_audit_conform_dict_version      2.4.5
_audit_conform_dict_location     ftp://ftp.iucr.org/pub/cif_core.dic

#----------------------------------------------------------------------------#
#                   CHEMICAL INFORMATION                                     #
#----------------------------------------------------------------------------#

_chemical_formula_sum            'C14 H12 Br N'
_chemical_formula_weight         274.16
_chemical_absolute_configuration ad

#----------------------------------------------------------------------------#
#                   UNIT CELL INFORMATION                                    #
#----------------------------------------------------------------------------#

_symmetry_cell_setting           orthorhombic
_symmetry_space_group_name_H-M   'P n a 21'
_symmetry_space_group_name_Hall  'P 2c -2n'
_symmetry_Int_Tables_number      33
loop_
_symmetry_equiv_pos_as_xyz
'x, y, z'
'-x, -y, z+1/2'
'x+1/2, -y+1/2, z'
'-x+1/2, y+1/2, z+1/2'

_cell_length_a                   11.5971(6)
_cell_length_b                   17.1790(10)
_cell_length_c                   5.9922(3)
_cell_angle_alpha                90
_cell_angle_beta                 90
_cell_angle_gamma                90
_cell_volume                     1193.81(11)
_cell_formula_units_Z            4
_cell_measurement_temperature    194(2)
_cell_measurement_reflns_used    1171
_cell_measurement_theta_min      4.6
_cell_measurement_theta_max      61.34
_cell_measurement_wavelength     1.54184

#----------------------------------------------------------------------------#
#                   CRYSTAL INFORMATION                                      #
#----------------------------------------------------------------------------#

_exptl_crystal_description       prism
_exptl_crystal_colour            colourless
_exptl_crystal_size_max          0.2
_exptl_crystal_size_mid          0.02
_exptl_crystal_size_min          0.02
_exptl_crystal_density_diffrn    1.525
_exptl_crystal_density_method    'not measured'
_exptl_crystal_F_000             552

#----------------------------------------------------------------------------#
#                   ABSORPTION CORRECTION                                    #
#----------------------------------------------------------------------------#

_exptl_absorpt_coefficient_mu    4.436
_exptl_absorpt_correction_type   multi-scan
_exptl_absorpt_process_details   
;
        CrysAlisPro 1.171.40.84a (Rigaku Oxford Diffraction, 2020)
        Empirical absorption correction using spherical harmonics,
        implemented in SCALE3 ABSPACK scaling algorithm.
;
_exptl_absorpt_correction_T_min  0.881
_exptl_absorpt_correction_T_max  1
_shelx_estimated_absorpt_T_min   0.471
_shelx_estimated_absorpt_T_max   0.917

#----------------------------------------------------------------------------#
#                   DATA COLLECTION                                          #
#----------------------------------------------------------------------------#

_diffrn_source                   'fine-focus sealed X-ray tube'
_diffrn_ambient_temperature      194(2)
_diffrn_radiation_wavelength     1.54184
_diffrn_radiation_type           CuK\a
_diffrn_radiation_monochromator  mirror
_diffrn_radiation_probe          x-ray
_diffrn_detector                 'CCD plate'
_diffrn_detector_area_resol_mean 8.02
_diffrn_orient_matrix_ub_11      0.091467
_diffrn_orient_matrix_ub_12      0.064391
_diffrn_orient_matrix_ub_13      0.026688
_diffrn_orient_matrix_ub_21      -0.090944
_diffrn_orient_matrix_ub_22      0.061894
_diffrn_orient_matrix_ub_23      -0.060112
_diffrn_orient_matrix_ub_31      -0.031806
_diffrn_orient_matrix_ub_32      0.008157
_diffrn_orient_matrix_ub_33      0.248495
_diffrn_measurement_device       '\k-geometry diffractometer'
_diffrn_measurement_device_type  
'Agilent Technologies Xcalibur, EosS2, Gemini ultra'
_diffrn_measurement_method       '\w scans'
_diffrn_standards_number         0
_diffrn_standards_interval_time  .
_diffrn_standards_interval_count .
_diffrn_standards_decay_%        ?
_diffrn_reflns_av_R_equivalents  0.0371
_diffrn_reflns_av_unetI/netI     0.0412
_diffrn_reflns_number            2736
_diffrn_reflns_limit_h_min       -13
_diffrn_reflns_limit_h_max       10
_diffrn_reflns_limit_k_min       -13
_diffrn_reflns_limit_k_max       19
_diffrn_reflns_limit_l_min       -4
_diffrn_reflns_limit_l_max       6
_diffrn_reflns_theta_min         4.6
_diffrn_reflns_theta_max         61.486
_diffrn_reflns_theta_full        61.486
_diffrn_measured_fraction_theta_full 0.998
_diffrn_measured_fraction_theta_max 0.998
_diffrn_reflns_Laue_measured_fraction_full 0.998
_diffrn_reflns_Laue_measured_fraction_max 0.998
_diffrn_reflns_point_group_measured_fraction_full 0.745
_diffrn_reflns_point_group_measured_fraction_max 0.745
_reflns_Friedel_fraction_full    0.43
_reflns_Friedel_fraction_max     0.43
_reflns_Friedel_coverage         0.346
_reflns_number_total             1382
_reflns_number_gt                1246
_reflns_threshold_expression     'I > 2\s(I)'
_diffrn_reflns_reduction_process 
;
        Scaled and merged with Sortav
        R.H. Blessing, (1987) Cryst. Rev. 1, 3-58
        R.H. Blessing, (1989) J. Appl. Cryst. 22, 396-397
;

#----------------------------------------------------------------------------#
#                   COMPUTER PROGRAMS USED                                   #
#----------------------------------------------------------------------------#

_computing_data_collection       'CrysalisPro (Agilent Technologies,     )'
_computing_cell_refinement       'CrysalisPro (Agilent Technologies,     )'
_computing_data_reduction        'CrysalisPro (Agilent Technologies,     )'
_computing_structure_solution    'SHELXT-2014/5 (Sheldrick, 2015)'
_computing_structure_refinement  'SHELXL-2018/1 (Sheldrick, 2018)'
_computing_molecular_graphics    'Ortep for Windows (Farrugia, 2012)'
_computing_publication_material  'WinGX publication routines (Farrugia, 2012)'

#----------------------------------------------------------------------------#
#                   STRUCTURE SOLUTION                                       #
#----------------------------------------------------------------------------#

_atom_sites_solution_primary     dual
_atom_sites_solution_secondary   dual
_atom_sites_solution_hydrogens   geom

#----------------------------------------------------------------------------#
#                   REFINEMENT INFORMATION                                   #
#----------------------------------------------------------------------------#

_shelx_SHELXL_version_number     2018/1
_refine_ls_structure_factor_coef Fsqd
_refine_ls_matrix_type           full
_refine_ls_weighting_scheme      calc
_refine_ls_weighting_details     
'w=1/[\s^2^(Fo^2^)+(0.0380P)^2^] where P=(Fo^2^+2Fc^2^)/3'
_refine_ls_hydrogen_treatment    constr
_refine_ls_extinction_method     none
_refine_ls_number_reflns         1382
_refine_ls_number_parameters     145
_refine_ls_number_restraints     1
_refine_ls_number_constraints    0
_refine_ls_R_factor_all          0.0389
_refine_ls_R_factor_gt           0.0342
_refine_ls_wR_factor_ref         0.0822
_refine_ls_wR_factor_gt          0.0787
_refine_ls_goodness_of_fit_ref   1.07
_refine_ls_restrained_S_all      1.07
_refine_ls_shift/su_max          0
_refine_ls_shift/su_mean         0
_refine_ls_abs_structure_details 
;
 Classical Flack method preferred over Parsons because s.u. lower.
;
_refine_ls_abs_structure_Flack   0.04(5)
_refine_diff_density_max         0.339
_refine_diff_density_min         -0.27
_refine_diff_density_rms         0.056

#----------------------------------------------------------------------------#
#                   CONSTRAINTS AND RESTRAINTS                               #
#----------------------------------------------------------------------------#


#----------------------------------------------------------------------------#
#                   ATOMIC TYPES, COORDINATES AND THERMAL PARAMETERS         #
#----------------------------------------------------------------------------#

loop_
_atom_type_symbol
_atom_type_description
_atom_type_scat_dispersion_real
_atom_type_scat_dispersion_imag
_atom_type_scat_source
C C 0.0181 0.0091 'International Tables Vol C Tables 4.2.6.8 and 6.1.1.4'
H H 0 0 'International Tables Vol C Tables 4.2.6.8 and 6.1.1.4'
Br Br -0.6763 1.2805 'International Tables Vol C Tables 4.2.6.8 and 6.1.1.4'
N N 0.0311 0.018 'International Tables Vol C Tables 4.2.6.8 and 6.1.1.4'

loop_
_atom_site_label
_atom_site_type_symbol
_atom_site_fract_x
_atom_site_fract_y
_atom_site_fract_z
_atom_site_U_iso_or_equiv
_atom_site_adp_type
_atom_site_occupancy
_atom_site_site_symmetry_order
_atom_site_calc_flag
_atom_site_refinement_flags_posn
_atom_site_refinement_flags_adp
_atom_site_refinement_flags_occupancy
_atom_site_disorder_assembly
_atom_site_disorder_group
C1 C 0.7673(5) 0.4442(4) 0.2398(10) 0.0364(14) Uani 1 1 d . . . . .
H1 H 0.839889 0.453798 0.171549 0.044 Uiso 1 1 calc R U . . .
C2 C 0.7422(5) 0.4769(4) 0.4493(10) 0.0363(14) Uani 1 1 d . . . . .
H2 H 0.798408 0.507542 0.523833 0.044 Uiso 1 1 calc R U . . .
C3 C 0.6370(4) 0.4645(3) 0.5460(10) 0.0338(12) Uani 1 1 d . . . . .
H3 H 0.62057 0.487304 0.686888 0.041 Uiso 1 1 calc R U . . .
C4 C 0.5532(4) 0.4189(3) 0.4411(9) 0.0278(12) Uani 1 1 d . . . . .
C5 C 0.5780(5) 0.3845(3) 0.2293(8) 0.0292(13) Uani 1 1 d . . . . .
C6 C 0.6882(4) 0.3992(3) 0.1350(13) 0.0361(12) Uani 1 1 d . . . . .
H6 H 0.707005 0.376763 -0.005335 0.043 Uiso 1 1 calc R U . . .
C7 C 0.4430(4) 0.4043(3) 0.5378(10) 0.0309(12) Uani 1 1 d . . . . .
H7 H 0.425212 0.426571 0.678686 0.037 Uiso 1 1 calc R U . . .
C8 C 0.3627(5) 0.3594(3) 0.4346(9) 0.0301(12) Uani 1 1 d . . . . .
C9 C 0.3897(5) 0.3248(3) 0.2258(9) 0.0366(14) Uani 1 1 d . . . . .
H9 H 0.334319 0.29282 0.153459 0.044 Uiso 1 1 calc R U . . .
C10 C 0.4939(4) 0.3370(3) 0.1288(12) 0.0373(14) Uani 1 1 d . . . . .
H10 H 0.510512 0.31281 -0.010151 0.045 Uiso 1 1 calc R U . . .
C11 C 0.2469(4) 0.3469(3) 0.5454(10) 0.0309(12) Uani 1 1 d . . . . .
H11 H 0.242528 0.382082 0.678015 0.037 Uiso 1 1 calc R U . . .
C12 C 0.1447(5) 0.3636(5) 0.3992(11) 0.0498(17) Uani 1 1 d . . . . .
H12A H 0.152541 0.332749 0.260578 0.06 Uiso 1 1 calc R U . . .
H12B H 0.14703 0.419303 0.356597 0.06 Uiso 1 1 calc R U . . .
C13 C 0.0263(6) 0.3465(5) 0.5008(13) 0.0550(19) Uani 1 1 d . . . . .
H13A H -0.034501 0.362952 0.394943 0.066 Uiso 1 1 calc R U . . .
H13B H 0.018486 0.289712 0.524467 0.066 Uiso 1 1 calc R U . . .
C14 C 0.0097(5) 0.3869(5) 0.7139(14) 0.057(2) Uani 1 1 d . . . . .
Br1 Br 0.24166(5) 0.23796(3) 0.6542(3) 0.0514(3) Uani 1 1 d . . . . .
N1 N -0.0008(5) 0.4179(6) 0.8772(16) 0.083(3) Uani 1 1 d . . . . .

loop_
_atom_site_aniso_label
_atom_site_aniso_U_11
_atom_site_aniso_U_22
_atom_site_aniso_U_33
_atom_site_aniso_U_23
_atom_site_aniso_U_13
_atom_site_aniso_U_12
C1 0.030(3) 0.037(3) 0.042(3) 0.005(2) 0.006(3) 0.005(2)
C2 0.028(3) 0.035(3) 0.045(4) 0.003(3) -0.002(3) 0.001(2)
C3 0.036(3) 0.035(3) 0.030(3) -0.003(2) 0.000(3) 0.004(3)
C4 0.027(3) 0.023(3) 0.033(3) 0.007(2) 0.004(3) 0.008(2)
C5 0.033(3) 0.025(3) 0.029(3) 0.002(2) 0.000(2) 0.007(2)
C6 0.039(3) 0.037(3) 0.033(3) 0.001(3) 0.004(3) 0.009(2)
C7 0.031(3) 0.031(3) 0.030(3) 0.000(3) 0.007(3) 0.011(2)
C8 0.030(3) 0.028(3) 0.032(3) 0.003(2) -0.001(2) 0.002(2)
C9 0.040(3) 0.028(3) 0.042(4) -0.002(2) -0.004(3) -0.005(2)
C10 0.044(3) 0.036(3) 0.032(3) 0.002(3) 0.004(3) 0.002(2)
C11 0.035(3) 0.024(3) 0.033(3) 0.003(3) 0.002(2) -0.002(2)
C12 0.042(3) 0.066(5) 0.042(4) 0.012(3) 0.002(3) 0.008(3)
C13 0.033(3) 0.075(6) 0.057(4) 0.000(4) -0.003(3) 0.005(4)
C14 0.025(3) 0.084(5) 0.062(6) 0.000(5) 0.009(3) -0.007(3)
Br1 0.0503(4) 0.0370(3) 0.0669(4) 0.0148(5) 0.0060(5) -0.0058(2)
N1 0.046(4) 0.125(7) 0.078(5) -0.031(6) 0.026(3) -0.014(4)


#----------------------------------------------------------------------------#
#                   MOLECULAR GEOMETRY                                       #
#----------------------------------------------------------------------------#

_geom_special_details            
;
 All esds (except the esd in the dihedral angle between two l.s. planes)
 are estimated using the full covariance matrix.  The cell esds are taken
 into account individually in the estimation of esds in distances, angles
 and torsion angles; correlations between esds in cell parameters are only
 used when they are defined by crystal symmetry.  An approximate (isotropic)
 treatment of cell esds is used for estimating esds involving l.s. planes.
;
loop_
_geom_bond_atom_site_label_1
_geom_bond_atom_site_label_2
_geom_bond_distance
_geom_bond_site_symmetry_2
_geom_bond_publ_flag
C1 C6 1.355(9) . ?
C1 C2 1.405(9) . ?
C2 C3 1.367(8) . ?
C3 C4 1.398(8) . ?
C4 C7 1.425(8) . ?
C4 C5 1.429(8) . ?
C5 C10 1.407(8) . ?
C5 C6 1.420(8) . ?
C7 C8 1.357(8) . ?
C8 C9 1.420(8) . ?
C8 C11 1.513(7) . ?
C9 C10 1.358(8) . ?
C11 C12 1.502(8) . ?
C11 Br1 1.983(5) . ?
C12 C13 1.530(10) . ?
C13 C14 1.466(12) . ?
C14 N1 1.121(11) . ?

loop_
_geom_angle_atom_site_label_1
_geom_angle_atom_site_label_2
_geom_angle_atom_site_label_3
_geom_angle
_geom_angle_site_symmetry_1
_geom_angle_site_symmetry_3
_geom_angle_publ_flag
C6 C1 C2 120.1(5) . . ?
C3 C2 C1 120.1(6) . . ?
C2 C3 C4 121.1(6) . . ?
C3 C4 C7 122.6(5) . . ?
C3 C4 C5 119.4(5) . . ?
C7 C4 C5 118.0(5) . . ?
C10 C5 C6 123.8(5) . . ?
C10 C5 C4 118.7(5) . . ?
C6 C5 C4 117.5(5) . . ?
C1 C6 C5 121.7(6) . . ?
C8 C7 C4 122.0(5) . . ?
C7 C8 C9 119.2(5) . . ?
C7 C8 C11 119.3(5) . . ?
C9 C8 C11 121.5(5) . . ?
C10 C9 C8 120.6(6) . . ?
C9 C10 C5 121.5(6) . . ?
C12 C11 C8 114.7(5) . . ?
C12 C11 Br1 110.4(4) . . ?
C8 C11 Br1 107.8(4) . . ?
C11 C12 C13 116.0(5) . . ?
C14 C13 C12 112.0(7) . . ?
N1 C14 C13 178.7(8) . . ?

_iucr_refine_instructions_details 
;
TITL shelxt_b.res in Pna2(1)
    shelx.res
    created by SHELXL-2018/1 at 14:45:46 on 30-May-2022
CELL  1.54184  11.5971  17.1790   5.9922   90.000   90.000   90.000
ZERR     4.00   0.0006   0.0010   0.0003    0.000    0.000    0.000
LATT  -1
SYMM  - X, - Y, 1/2 + Z
SYMM  1/2 + X, 1/2 - Y,   Z
SYMM  1/2 - X, 1/2 + Y, 1/2 + Z
SFAC  C    H    BR   N
UNIT  56 48 4 4
MERG   2
OMIT    -2.00 125.00
FMAP   2
PLAN   20
SIZE     0.020   0.020   0.200
ACTA
BOND
LIST   4
L.S.  10
TEMP   -79.00
WGHT    0.038000
FVAR       6.07918
C1    1    0.767319    0.444231    0.239785    11.00000    0.03048    0.03706 =
         0.04166    0.00516    0.00645    0.00547
AFIX  43
H1    2    0.839889    0.453798    0.171549    11.00000   -1.20000
AFIX   0
C2    1    0.742198    0.476850    0.449281    11.00000    0.02799    0.03539 =
         0.04542    0.00282   -0.00157    0.00138
AFIX  43
H2    2    0.798408    0.507542    0.523833    11.00000   -1.20000
AFIX   0
C3    1    0.636989    0.464489    0.546008    11.00000    0.03644    0.03457 =
         0.03039   -0.00291   -0.00010    0.00439
AFIX  43
H3    2    0.620570    0.487304    0.686888    11.00000   -1.20000
AFIX   0
C4    1    0.553182    0.418858    0.441142    11.00000    0.02748    0.02316 =
         0.03265    0.00714    0.00383    0.00754
C5    1    0.577975    0.384534    0.229314    11.00000    0.03344    0.02521 =
         0.02903    0.00196    0.00004    0.00704
C6    1    0.688234    0.399170    0.134979    11.00000    0.03866    0.03705 =
         0.03268    0.00104    0.00408    0.00911
AFIX  43
H6    2    0.707005    0.376763   -0.005335    11.00000   -1.20000
AFIX   0
C7    1    0.442998    0.404258    0.537768    11.00000    0.03117    0.03127 =
         0.03039   -0.00017    0.00678    0.01106
AFIX  43
H7    2    0.425212    0.426571    0.678686    11.00000   -1.20000
AFIX   0
C8    1    0.362691    0.359440    0.434576    11.00000    0.03043    0.02773 =
         0.03212    0.00330   -0.00081    0.00193
C9    1    0.389700    0.324801    0.225850    11.00000    0.03969    0.02773 =
         0.04231   -0.00213   -0.00365   -0.00547
AFIX  43
H9    2    0.334319    0.292820    0.153459    11.00000   -1.20000
AFIX   0
C10   1    0.493926    0.336964    0.128806    11.00000    0.04392    0.03589 =
         0.03207    0.00189    0.00362    0.00190
AFIX  43
H10   2    0.510512    0.312810   -0.010151    11.00000   -1.20000
AFIX   0
C11   1    0.246903    0.346887    0.545358    11.00000    0.03515    0.02433 =
         0.03332    0.00284    0.00167   -0.00227
AFIX  13
H11   2    0.242528    0.382082    0.678015    11.00000   -1.20000
AFIX   0
C12   1    0.144656    0.363647    0.399202    11.00000    0.04184    0.06576 =
         0.04192    0.01158    0.00210    0.00796
AFIX  23
H12A  2    0.152541    0.332749    0.260578    11.00000   -1.20000
H12B  2    0.147030    0.419303    0.356597    11.00000   -1.20000
AFIX   0
C13   1    0.026337    0.346500    0.500808    11.00000    0.03307    0.07485 =
         0.05699   -0.00004   -0.00340    0.00548
AFIX  23
H13A  2   -0.034501    0.362952    0.394943    11.00000   -1.20000
H13B  2    0.018486    0.289712    0.524467    11.00000   -1.20000
AFIX   0
C14   1    0.009679    0.386858    0.713901    11.00000    0.02490    0.08392 =
         0.06153   -0.00049    0.00887   -0.00676
BR1   3    0.241657    0.237957    0.654221    11.00000    0.05034    0.03701 =
         0.06692    0.01475    0.00599   -0.00579
N1    4   -0.000802    0.417886    0.877189    11.00000    0.04632    0.12468 =
         0.07829   -0.03083    0.02644   -0.01444
HKLF    4


REM  shelxt_b.res in Pna2(1)
REM R1 =  0.0342 for    1246 Fo > 4sig(Fo)  and  0.0389 for all    1382 data
REM    145 parameters refined using      1 restraints

END

WGHT      0.0380      0.0000

REM Highest difference peak  0.339,  deepest hole -0.270,  1-sigma level  0.056
Q1    1   0.1517  0.2308  0.6442  11.00000  0.05    0.34
Q2    1   0.2353  0.2681  0.7922  11.00000  0.05    0.27
Q3    1   0.2239  0.2537  0.5111  11.00000  0.05    0.26
Q4    1   0.3417  0.2424  0.6531  11.00000  0.05    0.25
Q5    1   0.4017  0.3618  0.1498  11.00000  0.05    0.20
Q6    1   0.7372  0.4150  0.1543  11.00000  0.05    0.19
Q7    1   0.5367  0.3985  0.5087  11.00000  0.05    0.19
Q8    1   0.5946  0.3987  0.0955  11.00000  0.05    0.18
Q9    1   0.0574  0.3425  0.6292  11.00000  0.05    0.18
Q10   1   0.6210  0.4067  0.1355  11.00000  0.05    0.18
Q11   1   0.5150  0.4275  0.4511  11.00000  0.05    0.17
Q12   1   0.7581  0.4320  0.6626  11.00000  0.05    0.17
Q13   1   0.2561  0.2998  0.3909  11.00000  0.05    0.16
Q14   1   0.1827  0.3118  0.3640  11.00000  0.05    0.15
Q15   1   0.8601  0.3298  0.0788  11.00000  0.05    0.15
Q16   1   0.0229  0.5090  0.9926  11.00000  0.05    0.15
Q17   1   0.6946  0.3891  0.2518  11.00000  0.05    0.15
Q18   1   0.8228  0.3205 -0.0032  11.00000  0.05    0.15
Q19   1   0.2860  0.2939  0.0007  11.00000  0.05    0.15
Q20   1   0.6326  0.3809  0.6523  11.00000  0.05    0.15
;

_iucr_refine_reflections_details 
;
   0   0  -3 600.276 440.624   1
   0   0  -2 449464. 6726.75   1
   0   0   1-15.9650 133.325   2
   0   0   4 150037. 3635.61   3
   0   0   5 547.882 445.898   3
   0   0   5 408.438 319.317  10
   0   0   6 1313.70 491.695   3
   0   1  -3 46470.3 2864.14   1
   0  -1  -2 12.3646 189.067   1
   0   1  -2 213.723 284.542   1
   0   1   1 631655. 4940.86   2
   0   1   2 39.8355 154.497   2
   0   1   4-195.510 313.691   3
   0  -1   4 246.566 259.753   3
   0   1   4 272.657 222.500  10
   0   1   4 3.75549 236.098   7
   0  -1   5 34605.0 1872.99  10
   0  -1   5 33613.8 1960.28   3
   0   1   5 35259.9 2038.45   3
   0   1   5 36035.0 1778.84  10
   0  -1   6-65.1626 301.888  10
   0  -1   6 329.940 345.335   3
   0   2  -3-35.1277 438.802   1
   0   2  -2 458823. 8176.58   1
   0  -2  -2 471013. 4902.74   1
   0   2   0 185681. 2513.62   1
   0   2   1 50.5657 208.831   2
   0   2   2 405402. 5597.14   2
   0   2   4 90201.9 2882.35   3
   0  -2   4 89124.1 2774.56   3
   0   2   4 87113.5 2561.62   7
   0  -2   5 35.9114 289.010  10
   0  -2   5 71.6661 335.685   3
   0   2   5-66.1287 379.119   3
   0  -2   6 18236.8 1364.48   3
   0  -2   6 16141.2 1247.02  10
   0   3  -4 69.8601 811.709   1
   0   3  -3 370949. 9338.09   1
   0   3  -2-361.256 436.089   1
   0   3  -1 489279. 7115.65   1
   0   3   0 110.476 222.070   1
   0   3   2 112.484 222.186   2
   0   3   4-489.081 293.325   9
   0   3   4-20.8602 308.995   3
   0  -3   4 44.1161 263.247   3
   0   3   4-88.7576 259.852   7
   0   3   5 24109.1 1523.72   7
   0  -3   5 26801.5 1718.72   3
   0  -3   5 24720.6 1657.47  10
   0   3   5 26258.0 1774.46   3
   0  -3   6-413.633 312.290  10
   0  -3   6 275.980 357.024   3
   0   4  -4 58296.5 4509.44   1
   0   4  -3 469.310 591.191   1
   0   4  -2 271311. 7157.78   1
   0   4  -1 110.423 274.910   1
   0   4   0 17969.3 1128.80   1
   0   4   2 235194. 5308.36   2
   0   4   3-25.2914 254.454   3
   0   4   4 38307.7 1851.56   7
   0   4   4 39995.2 1981.79   3
   0  -4   4 40761.6 1883.72   3
   0  -4   5-2.22596 301.178   3
   0   4   5 483.503 357.849   7
   0  -4   5-105.411 266.089  10
   0  -4   6 23654.8 1541.09  10
   0   5  -4-410.034 935.588   1
   0   5  -3 182943. 7337.11   1
   0   5  -2-510.289 636.051   1
   0   5  -1 448992. 8113.17   1
   0   5   0 128.405 323.353   1
   0   5   2-154.232 321.911   2
   0   5   3 164725. 3419.92   3
   0   5   3 157398. 3357.82   7
   0   5   4 224.420 261.244   7
   0  -5   4-110.604 236.867   3
   0   5   4 68.0522 291.917   3
   0  -5   5 40427.5 2039.54   3
   0   5   5 37573.4 2019.00   7
   0  -5   6 103.484 252.641  10
   0   6  -4 78653.5 5703.97   1
   0   6  -3 34.1793 446.576   1
   0   6  -2 198103. 6883.59   1
   0   6  -1-704.615 402.958   1
   0   6   0 263942. 5317.14   1
   0   6   2 202758. 5988.50   2
   0   6   3 85.8757 285.436   7
   0  -6   4 69186.6 2449.92   3
   0   6   4 68715.5 2643.61   7
   0   6   5 63.0142 307.691   7
   0  -6   6 6414.23 791.807  10
   0   7  -3 123256. 6623.60   1
   0   7  -2-363.971 604.466   1
   0   7  -1 291799. 7447.34   1
   0   7   0-84.3111 305.449   1
   0   7   2 337.518 434.209   2
   0   7   3 119941. 3189.27   7
   0   7   4 124.712 292.740   7
   0   7   5 20123.3 1516.51   7
   0  -7   6-552.269 355.744  10
   0   8  -3-112.034 634.148   1
   0   8  -2 101802. 5454.29   1
   0   8  -1 744.789 654.232   1
   0   8   0 248609. 6130.65   1
   0   8   2 100583. 4959.63   2
   0   8   3 228.400 339.621   7
   0   8   4 53671.2 2457.41   7
   0  -8   5-21.4779 292.793  10
   0   8   5 229.659 270.380   9
   0   8   5 367.383 353.935   7
   0  -8   6 4573.72 653.951  10
   0   9  -3 59269.3 5039.02   1
   0   9  -2 712.805 704.008   1
   0   9  -1 258837. 7906.73   1
   0   9   0-131.531 421.681   1
   0   9   2 228.331 433.840   2
   0   9   3 53136.3 2312.32   7
   0   9   4-183.947 333.514   7
   0   9   5 11267.7 1158.18   7
   0  -9   5 11341.0 1124.58  10
   0   9   5 10444.6 1060.02   9
   0  -9   6-187.686 235.480  10
   0  10  -3 152.299 1080.72   1
   0  10  -2 56023.2 4478.66   1
   0  10  -1-531.223 518.110   1
   0  10   0 143564. 3156.71   4
   0  10   1-13.9161 173.527   4
   0  10   2 43460.4 1926.80   7
   0  10   2 46693.4 3873.99   2
   0  10   3 72.1502 354.822   7
   0  10   4 15266.4 1362.94   7
   0 -10   5 192.620 299.589  10
   0  10   5-89.0609 271.243   9
   0  10   5-23.8854 267.960   7
   0  11  -2 583.353 675.897   1
   0  11  -1 63561.6 4427.00   1
   0  11   0 115.863 258.008   4
   0  11   1 55315.2 2082.61   4
   0  11   2-91.8983 234.079   7
   0  11   2 934.728 888.376   2
   0  11   3 20549.0 1526.80   7
   0  11   4-241.690 371.324   7
   0  11   5 9392.91 980.336   7
   0  11   5 10273.3 1026.85   9
   0 -11   5 8332.96 902.372  10
   0  12  -2 38371.5 4105.42   1
   0  12   0 79295.4 2679.57   4
   0  12   1 102.510 233.995   4
   0  12   2 35421.5 3848.79   2
   0  12   2 34686.3 1872.44   7
   0  12   3 182.862 429.440   7
   0  12   4 13867.1 1306.97   7
   0  12   5 270.739 295.899   7
   0  12   5 67.6486 315.417   9
   0 -12   5-319.118 279.893  10
   0  13  -1 24669.3 1646.64   4
   0  13   0 188.203 238.518   4
   0  13   1 23283.3 1512.73   4
   0  13   2-342.442 382.559   7
   0  13   3 3853.99 732.032   7
   0 -13   4 691.430 425.845  10
   0  13   4 63.9566 283.560   7
   0  13   5 6902.55 768.236   7
   0  14  -4 2678.78 566.246   4
   0  14  -3 437.690 408.724   4
   0  14  -2 62920.0 2754.09   4
   0  14  -1 235.402 371.562   4
   0  14   0 35406.2 1980.70   4
   0  14   1-40.8620 242.676   4
   0  14   2 64128.4 2573.84   7
   0  14   3-77.0868 271.965   7
   0  14   4 3383.22 600.382   7
   0  15  -4 54.3567 258.676   4
   0  15  -3 22943.8 1595.93   4
   0  15  -2 137.221 366.403   4
   0  15  -1 7305.84 999.086   4
   0  15   0 78.7864 308.252   4
   0  15   1 7671.11 961.773   4
   0  15   3 19275.2 1442.97   7
   0  15   4-135.645 246.847   7
   0  16  -3-65.4137 299.806   4
   0  16  -2 31327.6 1927.13   4
   0  16  -1 278.910 397.572   4
   0  16   0 345.578 372.808   4
   0  16   1 34.3403 327.128   4
   0  16   3 64.1970 248.486   7
   0  17  -3 14293.5 1143.50   4
   0  17  -2-110.340 335.403   4
   0  17  -1 8266.69 990.400   4
   0  17   0-332.855 265.013   4
   0  17   1 8214.12 943.396   4
   0  18  -2 7167.19 852.831   4
   0  18  -1 312.856 309.215   4
   0  18   0 1854.61 482.746   4
   0  19  -1 7980.33 849.851   4
   0  19   0 169.129 226.296   4
   1   0  -3-46.9033 364.454   1
  -1   0  -3 26.0692 274.443   1
  -1   0  -2 43.8510 219.595   1
  -1   0  -1-93.5114 192.488   1
  -1   0   0 127.797 112.067   2
  -1   0   1-103.017 207.714   2
  -1   0   2-170.312 368.416   2
  -1   0   4 52.4041 299.870   3
   1   0   4 61.8323 219.780  10
   1   0   4-10.7531 347.032   3
  -1   0   4 73.9595 224.030   9
   1   0   5 126.456 303.025  10
   1   0   5-278.552 395.732   3
  -1   0   5 180.829 238.023  10
  -1   0   5-128.879 325.281   3
   1   0   6 7.06216 277.819   3
   1   1  -3 6470.75 1172.32   1
  -1   1  -3 4450.46 930.278   1
  -1   1  -2 54641.1 2568.16   1
  -1  -1  -2 54365.2 2046.82   1
  -1  -1  -1 22600.2 917.955   1
  -1   1  -1 20971.5 1227.37   1
  -1   1   0 52769.5 1433.55   2
  -1   1   1 19013.6 1153.68   2
  -1   1   2 45695.3 2165.58   2
   1  -1   4 1729.02 417.774  10
   1  -1   4 1700.83 504.044   3
  -1   1   4 1438.78 399.544   7
  -1   1   4 2105.80 516.355   3
  -1   1   4 2209.91 472.345   9
  -1  -1   4 1487.08 366.404   3
   1   1   4 1629.57 424.580  10
   1   1   4 2018.54 511.516   3
  -1  -1   5 1261.07 488.802   3
   1   1   5 1821.58 635.523   3
  -1  -1   5 2571.48 567.659  10
   1  -1   5 1837.41 517.424  10
   1  -1   5 1976.26 573.338   3
   1   1   5 2119.52 497.623  10
  -1   1   5 1718.87 551.262   3
   1  -1   6 1071.86 488.752   3
   1  -1   6 699.222 355.957  10
   1   1   6 624.850 475.951   3
  -1   2  -3 21772.8 2145.52   1
   1   2  -3 17000.0 1945.37   1
  -1  -2  -2 66230.6 1843.47   1
  -1   2  -2 67001.4 3104.66   1
  -1   2  -1 182008. 4008.35   1
  -1   2   0 84.5205 159.925   1
  -1   2   1 160890. 3617.69   2
  -1   2   2 58836.9 2575.93   2
   1   2   2 58729.4 1577.76   2
   1   2   4 3995.55 673.516   3
  -1   2   4 4071.21 591.375   7
  -1   2   4 3038.57 506.755   9
  -1   2   4 3832.87 654.197   3
  -1  -2   4 2153.60 503.440   3
   1  -2   4 2963.00 555.914   3
   1   2   4 4096.60 563.735   7
   1   2   4 3717.49 549.180  10
   1   2   5 1505.71 515.927   3
  -1   2   5 2706.16 619.653   3
   1  -2   5 1545.62 495.592  10
   1  -2   5 1978.71 593.659   3
  -1  -2   5 1895.15 505.780   3
   1  -2   6 3294.90 657.243   3
  -1  -2   6 4208.25 621.658  10
   1  -2   6 4198.85 684.171  10
   1   3  -4 3348.05 1232.33   1
   1   3  -3 40326.4 3151.25   1
  -1   3  -3 44294.0 3228.33   1
  -1   3  -2 29593.6 2223.50   1
  -1   3  -1 191065. 4528.49   1
  -1   3   0 6238.71 658.642   1
  -1   3   1 186646. 4277.33   2
  -1   3   2 25547.4 1819.54   2
   1   3   2 29513.9 1417.43   2
   1   3   4 2626.11 477.129   7
  -1  -3   4 1759.77 343.564   3
   1  -3   4 1584.42 395.946   3
   1   3   4 3134.26 632.616   3
  -1   3   4 2118.26 445.594   7
  -1   3   4 2533.02 457.081   9
  -1   3   4 3105.67 615.451   3
   1  -3   5 1060.28 486.768   3
   1   3   5 951.931 542.772   3
  -1   3   5 2261.68 551.124   9
  -1  -3   5 1035.22 405.882   3
   1  -3   5 1254.93 484.305  10
  -1  -3   6 1111.09 387.745  10
   1  -3   6 1560.62 463.127   3
   1  -3   6 1025.85 383.074  10
  -1   4  -4 16513.2 2456.31   1
   1   4  -4 16080.5 2436.25   1
  -1   4  -3 909.803 651.598   1
   1   4  -3 738.314 646.796   1
  -1   4  -2 9331.93 1337.81   1
  -1   4  -1 166409. 4607.73   1
  -1   4   0 130840. 3268.87   1
  -1   4   1 165277. 4468.77   2
   1   4   1 163324. 1595.63   1
  -1   4   2 10118.6 1224.39   2
   1   4   2 10734.8 1028.98   2
  -1   4   3 2168.40 422.590   3
   1   4   3 1153.79 368.782   3
  -1   4   3 1476.82 340.824   7
   1   4   4 16684.8 1221.53   7
   1  -4   4 17476.1 1300.49   3
  -1   4   4 17698.3 1280.00   7
   1   4   4 18485.0 1372.23   3
   1   4   5 389.003 319.827   7
  -1   4   5 705.083 350.823   9
  -1   4   5 426.796 343.943   7
   1  -4   5 705.495 528.751   3
   1   4   5 921.548 582.654   3
   1  -4   5 603.887 373.921  10
   1  -4   6 6378.65 821.296   3
  -1  -4   6 5816.67 793.431  10
   1  -4   6 5157.97 738.592  10
   1   5  -4 2745.71 1372.74   1
  -1   5  -4 3534.06 1373.40   1
   1   5  -3 27070.0 2935.95   1
  -1   5  -3 27290.0 2878.05   1
  -1   5  -2 15810.9 1888.94   1
  -1   5  -1 265943. 6309.14   1
  -1   5   0 767.824 396.227   1
   1   5   1 271636. 2656.83   1
  -1   5   2 17217.8 1739.31   2
   1   5   2 17555.7 1538.57   2
   1   5   3 26641.5 1392.87   3
  -1   5   3 27788.7 1437.25   7
   1  -5   3 28649.5 1424.23   3
   1   5   3 24710.8 1350.97   7
   1  -5   4 2995.60 594.180   3
   1   5   4 2633.42 601.505   7
  -1   5   4 3045.28 589.380   7
   1   5   4 1856.49 523.896   3
  -1   5   5 4718.49 726.149   9
   1  -5   5 5105.61 838.861  10
  -1   5   5 5491.13 768.035   7
   1  -5   5 4254.24 751.735   3
   1   5   5 6382.74 842.162   7
   1  -5   6 224.594 282.377  10
  -1  -5   6 240.013 257.021  10
   1  -5   6 466.816 325.745   3
  -1   6  -4 6788.44 1719.40   1
   1   6  -4 6298.96 1668.27   1
  -1   6  -3 7469.37 1615.69   1
   1   6  -3 2395.89 827.742   1
  -1   6  -2 23441.8 2419.25   1
   1   6  -2 25457.9 2502.31   1
  -1   6  -1 30617.0 2293.47   1
  -1   6   0 305134. 5973.13   1
  -1   6   2 22908.1 2154.04   2
   1   6   3 5286.80 654.215   3
  -1   6   3 5277.69 683.488   7
   1   6   3 3918.66 602.003   7
   1   6   4 10285.3 1042.43   7
  -1   6   4 8193.66 928.429   7
   1  -6   4 9461.04 998.703   3
   1  -6   5 1025.15 467.822  10
  -1   6   5 1282.22 518.468   9
  -1   6   5 1038.48 423.532   7
   1  -6   5 947.090 382.136   3
   1   6   5 1248.40 453.407   7
   1  -6   6 1142.80 455.780  10
  -1  -6   6 202.808 290.625  10
  -1   7  -3 19857.1 2777.19   1
   1   7  -3 23552.2 2937.34   1
   1   7  -2 12605.6 1899.25   1
  -1   7  -2 11729.1 1838.95   1
  -1   7  -1 96817.7 4353.20   1
   1   7  -1 96585.6 4372.41   1
  -1   7   0 2415.32 669.309   1
   1   7   0 2295.18 642.366   1
  -1   7   2 14387.3 1889.65   2
   1   7   3 18671.0 1291.08   7
  -1   7   3 21043.6 1362.74   7
  -1   7   4 877.281 347.142   7
   1  -7   4 1376.88 480.039   3
   1   7   4 752.205 411.036   7
   1  -7   5 8191.14 1037.01  10
   1  -7   5 10030.2 1066.98   3
  -1   7   5 10206.8 1115.88   7
   1   7   5 9061.98 1055.71   7
  -1   7   5 8780.28 998.712   9
   1  -7   6-63.5856 248.658  10
  -1  -7   6-526.789 329.657  10
  -1   8  -3-543.497 620.532   1
   1   8  -3 1217.45 985.978   1
   1   8  -2 76799.1 4805.94   1
  -1   8  -2 65101.8 4411.78   1
   1   8  -1 30663.7 2619.30   1
  -1   8  -1 24949.0 2382.93   1
  -1   8   0 145647. 4826.62   1
   1   8   0 144163. 4665.58   1
  -1   8   2 69970.6 4311.11   2
  -1   8   2 66277.5 2151.18   7
  -1   8   3 345.690 303.192   7
   1   8   3 219.247 313.785   7
  -1   8   4 30554.7 1853.26   7
   1  -8   4 32793.3 1820.90   3
   1   8   4 31704.7 1909.20   7
   1  -8   5 319.249 334.678  10
   1   8   5 872.147 437.784   7
  -1   8   5 662.151 292.361   9
  -1   8   5 67.4216 374.805   7
   1  -8   6 5221.95 698.250  10
  -1  -8   6 3163.91 568.567  10
  -1   9  -3 29370.1 3615.92   1
   1   9  -3 26980.6 3449.88   1
   1   9  -2 1473.60 816.115   1
  -1   9  -2 1528.78 947.453   1
  -1   9  -1 67896.0 4151.99   1
   1   9  -1 72190.2 4237.12   1
  -1   9   0-376.551 374.771   1
   1   9   0 18.6221 349.463   1
  -1   9   2 527.499 437.060   2
  -1   9   2 1039.56 321.789   7
   1   9   3 22365.5 1533.86   7
  -1   9   3 24509.0 1559.49   7
   1   9   4 2207.72 582.452   7
  -1   9   4 1570.11 544.688   7
  -1   9   5 8899.39 1025.13   7
   1   9   5 7866.20 961.057   7
   1  -9   5 8059.84 987.084  10
  -1   9   5 5872.77 821.034   9
  -1  -9   6 55.0903 189.719  10
   1  -9   6 352.425 233.600  10
   1  10  -2 95236.2 5855.02   1
  -1  10  -2 81312.3 5502.56   1
  -1  10  -1 2807.00 991.225   1
   1  10  -1 1238.38 643.246   1
  -1  10   0 133295. 3105.26   4
  -1  10   1 2323.70 421.775   4
   1  10   1 1777.73 412.323   4
  -1  10   2 79070.3 5187.80   2
  -1  10   2 77506.9 2532.34   4
  -1  10   2 82630.6 2627.54   7
  -1  10   3 6130.88 823.910   7
   1  10   3 5471.71 817.876   7
  -1  10   4 11376.1 1194.55   7
   1  10   4 11645.7 1233.63   7
   1 -10   5 165.901 250.187  10
  -1  10   5 171.764 315.791   7
  -1  10   5 263.198 270.873   9
   1  10   5-188.660 278.894   7
   1  11  -2 718.900 736.228   1
  -1  11  -2 541.113 682.573   1
  -1  11  -1 67623.3 4597.03   1
   1  11  -1 76113.1 4805.57   1
  -1  11   0 8984.91 877.068   4
   1  11   1 62655.5 2153.49   4
  -1  11   1 64943.5 2300.91   4
  -1  11   2 128.873 229.812   4
  -1  11   2 765.937 1032.92   2
  -1  11   2 1002.77 413.868   7
   1  11   3 67284.5 2778.81   7
  -1  11   3 62710.4 2630.64   7
   1 -11   4 837.091 391.666  10
  -1  11   4-33.1308 317.053   7
   1  11   4 218.387 436.351   7
  -1 -11   5 10520.2 1017.46  10
  -1  11   5 9740.27 1012.12   7
   1 -11   5 10864.3 1019.64  10
   1  11   5 11244.3 1105.39   7
  -1  11   5 10201.6 1007.55   9
  -1  12  -4 13564.6 1204.68   4
  -1  12  -2 82166.1 5948.13   1
   1  12  -2 77921.0 5754.51   1
  -1  12  -1 5880.91 1550.36   1
  -1  12  -1 2959.97 568.888   4
  -1  12   0 26797.0 1590.32   4
   1  12   0 27549.1 1573.71   4
   1  12   1 3442.04 575.057   4
  -1  12   1 3762.14 619.284   4
  -1  12   1 4072.03 1391.56   2
  -1  12   2 83332.3 5970.06   2
  -1  12   2 77301.8 2757.37   4
  -1  12   2 82198.1 2791.28   7
  -1  12   3 7092.57 917.427   7
   1  12   3 7331.31 964.125   7
   1  12   4 11707.9 1198.55   7
   1 -12   4 11525.3 1070.37  10
  -1  12   4 13293.6 1245.13   7
  -1  12   5 245.172 281.867   7
  -1  12   5-189.775 304.156   9
  -1 -12   5 658.401 354.034  10
   1 -12   5 138.113 265.514  10
   1  12   5 813.857 350.956   7
  -1  13  -4 2237.66 522.062   4
  -1  13  -3 48181.5 2348.12   4
  -1  13  -2 729.837 409.476   4
  -1  13  -1 59515.4 2536.85   4
   1  13   0 1.04084 293.656   4
  -1  13   0 4.35636 253.877   4
   1  13   1 64381.1 2426.38   4
  -1  13   1 62927.6 2527.21   4
  -1  13   2 664.015 406.340   4
   1  13   2-320.603 335.874   7
  -1  13   2-198.443 310.001   7
   1  13   3 49789.2 2451.45   7
  -1  13   3 47488.0 2311.10   7
  -1  13   4 3181.12 645.158   7
   1  13   4 3349.16 680.985   7
  -1  13   5 14190.5 1069.32   7
   1  13   5 14662.9 1102.73   7
  -1  14  -4 35347.3 1785.00   4
  -1  14  -3 1650.05 544.876   4
  -1  14  -2 34533.6 2028.55   4
  -1  14  -1 590.649 409.619   4
   1  14  -1 1408.30 538.672   4
  -1  14   0 57705.8 2562.21   4
   1  14   0 52528.0 2380.52   4
  -1  14   1 2144.21 548.373   4
   1  14   1 724.413 350.344   4
   1  14   2 28232.4 1790.53   7
  -1  14   2 26938.0 1692.14   4
   1  14   3 2464.79 641.786   7
  -1  14   3 977.000 402.577   7
   1  14   4 36275.7 1948.35   7
  -1  14   4 34960.3 1837.64   7
   1  15  -4 1727.99 459.701   4
  -1  15  -4 1640.49 444.934   4
  -1  15  -3 18419.9 1419.52   4
   1  15  -3 19793.2 1480.02   4
   1  15  -2 4203.13 738.751   4
  -1  15  -2 3352.32 720.590   4
  -1  15  -1 60656.6 2697.42   4
   1  15  -1 57823.7 2630.12   4
  -1  15   0 9159.78 1087.10   4
   1  15   0 7611.42 967.137   4
  -1  15   1 56779.8 2536.01   4
   1  15   2 2272.46 576.008   7
  -1  15   3 19661.8 1382.05   7
   1  15   3 20150.1 1483.52   7
  -1  15   4 1535.60 392.394   7
   1  15   4 216.866 272.183   7
   1  16  -3 4119.25 686.317   4
  -1  16  -3 4072.77 661.065   4
   1  16  -2 38288.6 2105.63   4
  -1  16  -2 43451.0 2232.18   4
   1  16  -1 1911.98 519.085   4
  -1  16  -1 2312.01 575.986   4
   1  16   0 74992.7 2887.19   4
  -1  16   0 74275.8 3003.53   4
  -1  16   1 2741.20 616.869   4
   1  16   3 2776.21 545.599   7
  -1  17  -3 25384.2 1487.15   4
   1  17  -3 24980.8 1500.39   4
   1  17  -2 2831.40 613.704   4
  -1  17  -2 4477.43 691.919   4
   1  17  -1 37199.8 2031.98   4
  -1  17  -1 38591.6 2108.33   4
   1  17   0 597.811 366.848   4
  -1  17   0 286.365 366.596   4
  -1  17   1 36331.8 1973.18   4
  -1  18  -2 19569.5 1356.77   4
   1  18  -2 19063.0 1337.41   4
   1  18  -1 685.647 358.055   4
  -1  18  -1 205.097 252.412   4
   1  18   0 38132.3 1895.95   4
  -1  18   0 40322.7 2063.70   4
  -1  18   1 605.202 338.333   4
  -1  19  -1 44684.3 1984.51   4
   1  19  -1 44016.5 1900.28   4
   1  19   0 721.195 347.588   4
  -1  19   0 778.804 359.812   4
  -2   0  -3 1878.03 758.867   1
  -2   0  -2 359511. 6370.40   1
  -2   0   0 247878. 3999.86   2
  -2   0   1 22955.3 1531.74   2
  -2   0   2 321524. 6718.15   2
  -2   0   4 59593.5 2208.39   3
   2   0   4 66565.5 2349.36  10
  -2   0   4 66171.0 2587.77   5
   2   0   4 64812.5 2524.64   3
  -2   0   4 63014.1 2232.54   9
   2   0   5 241.564 353.001   3
   2   0   5 136.997 280.604  10
   2   0   6 10743.2 1159.03   3
  -2   1  -3 241314. 6719.26   1
  -2   1  -2 1487.13 505.269   1
  -2   1  -1 444319. 4089.26   2
  -2   1  -1 446220. 6347.88   1
  -2   1   0 22577.5 1252.80   2
  -2   1   1 391594. 6307.86   2
  -2  -1   1 396087. 6422.43   2
  -2   1   2 221.385 362.791   2
   2   1   4 2659.56 487.970  10
   2  -1   4 2940.89 540.364  10
  -2  -1   4 3161.57 512.293   3
  -2   1   4 3876.68 625.160   3
   2  -1   4 2625.92 539.466   3
  -2   1   4 2627.99 484.638   9
  -2   1   4 3282.18 613.633   5
  -2  -1   4 2701.60 589.885   5
   2   1   4 2217.56 559.794   3
   2   1   5 26880.5 1855.94   3
  -2  -1   5 31287.7 1760.77   3
   2  -1   5 28879.8 1747.38  10
   2   1   5 30560.9 1729.63  10
   2  -1   5 27006.0 1833.17   3
   2   1   6 546.976 362.773   3
   2  -1   6 28.8555 327.070   3
  -2   2  -3 6916.32 1291.74   1
  -2   2  -2 207745. 5685.61   1
  -2   2  -1 15317.0 1306.31   1
  -2   2  -1 14491.5 943.150   2
  -2   2   0 314485. 4994.90   2
  -2   2   1 16474.2 1380.36   2
  -2   2   2 207387. 5497.15   2
  -2   2   3 9723.49 1404.89   2
  -2   2   4 74640.0 2553.26   3
   2   2   4 76135.1 2745.76   3
  -2   2   4 71674.3 2433.18   9
  -2  -2   4 73565.5 2838.42   5
   2  -2   4 74550.4 2719.15   3
  -2   2   4 77266.0 2548.77   7
   2  -2   4 71656.0 2522.87  10
  -2   2   4 73271.4 2616.61   5
   2   2   4 76247.1 2411.10  10
   2  -2   5 174.099 367.567  10
   2   2   5 638.443 514.789   3
  -2   2   5 1593.91 531.561   9
   2  -2   5 33.2271 402.251   3
   2  -2   6 12404.6 1187.90   3
   2   2   6 13383.0 1282.92   3
  -2  -2   6 11660.2 1007.07  10
   2   3  -4 405.036 665.646   1
  -2   3  -3 141737. 5911.12   1
  -2   3  -2 1067.04 591.723   1
  -2   3  -1 816044. 10089.8   1
  -2   3   0 32632.9 1818.67   2
  -2   3   1 725651. 9602.21   2
  -2   3   2 58.7372 319.918   2
   2  -3   3 120934. 2962.72   3
  -2  -3   3 126689. 3170.72   5
  -2   3   3 124596. 2858.03   7
  -2   3   3 124173. 4914.65   2
   2   3   4 877.289 376.135   7
  -2   3   4 716.761 294.934   5
   2  -3   4 832.169 425.815   3
   2  -3   4 766.421 322.433  10
   2   3   4 748.597 366.539   3
  -2   3   4 917.628 365.865   9
  -2   3   4 851.956 356.013   7
  -2   3   5 35716.4 1903.52   9
   2   3   5 39599.1 2246.77   3
   2  -3   5 33510.1 2032.43   3
   2  -3   5 35998.1 2004.87  10
   2  -3   6 1312.62 422.237  10
  -2  -3   6 552.799 316.413  10
   2  -3   6 1460.04 442.551   3
   2   4  -4 73544.8 5214.85   1
  -2   4  -4 80879.6 5315.55   1
  -2   4  -3 2462.38 930.130   1
  -2   4  -2 210885. 6472.64   1
  -2   4  -1 75242.1 3304.75   1
  -2   4   0 999999. 10215.0   1
  -2   4   1 65283.8 3093.60   2
  -2   4   2 188462. 5811.96   2
  -2   4   3 2229.42 807.100   2
   2   4   3 1228.02 294.375   3
  -2  -4   3 1975.90 477.825   5
  -2   4   3 2224.19 428.986   7
   2  -4   4 75314.0 2708.29  10
   2   4   4 78839.3 2813.96   3
   2  -4   4 75244.6 2789.64   3
  -2   4   4 75363.5 2616.45   9
   2   4   4 74801.3 2563.42   7
  -2   4   4 80883.7 2769.04   7
   2   4   5 692.170 563.642   3
   2  -4   5-396.116 392.459   3
  -2   4   5 745.881 430.716   9
   2  -4   5-110.683 338.728  10
  -2  -4   6 7124.75 851.566  10
   2  -4   6 7341.10 864.486  10
   2  -4   6 9357.88 1043.11   3
   2   5  -4 185.022 727.226   1
  -2   5  -4 1947.92 996.266   1
  -2   5  -3 96745.2 5439.26   1
  -2   5  -2 9200.90 1557.06   1
  -2   5  -1 132754. 4686.35   1
  -2   5   0 19575.8 1569.28   1
  -2   5   1 124177. 4587.23   2
  -2   5   2 9508.89 1419.51   2
  -2   5   3 84424.4 2529.72   7
  -2   5   3 92285.6 4682.39   2
  -2  -5   3 89791.1 2763.70   5
   2   5   3 83212.3 2501.53   3
   2   5   4 468.968 282.272   7
   2  -5   4 687.852 345.644  10
   2   5   4 829.123 360.120   3
   2  -5   4 171.285 335.507   3
  -2   5   4 1245.13 460.859   7
   2   5   5 34683.1 2046.98   3
  -2   5   5 32554.3 1859.12   9
   2  -5   5 31917.7 1994.14   3
   2  -5   5 31674.4 1915.24  10
   2   5   5 30216.2 1746.85   7
  -2  -5   6 186.503 238.249  10
   2  -5   6 220.927 312.246   3
  -2   6  -4 62964.0 5180.08   1
   2   6  -4 58423.6 5037.70   1
   2   6  -3 1318.04 799.167   1
  -2   6  -3 521.002 411.226   1
  -2   6  -2 387883. 9986.34   1
  -2   6  -1 15756.6 1714.55   1
  -2   6   0 135135. 4325.18   1
  -2   6   1 15486.8 1850.22   2
  -2   6   2 386207. 9433.24   2
  -2   6   3 599.625 292.957   7
   2   6   3 1158.46 375.902   3
  -2   6   3 318.856 534.658   2
  -2   6   4 61834.8 2537.57   7
   2  -6   4 58643.5 2515.94   3
   2  -6   4 62120.9 2542.68  10
   2   6   4 63614.3 2554.90   7
   2   6   4 64618.0 2612.95   3
   2   6   5 4806.95 769.617   7
   2  -6   5 4865.35 780.882  10
  -2   6   5 7343.71 930.028   9
   2  -6   5 4913.79 808.202   3
  -2   6   5 4933.38 794.295   7
   2  -6   6 19660.6 1353.68   3
  -2  -6   6 17707.3 1313.90  10
   2  -6   6 18015.2 1297.75  10
  -2   7  -3 86136.7 5690.92   1
   2   7  -3 77076.4 5421.38   1
  -2   7  -2 43061.6 3523.31   1
  -2   7  -1 97539.6 4563.17   1
  -2   7   0 27394.9 2087.49   1
  -2   7   1 99103.3 4768.29   2
  -2   7   2 38788.7 3167.13   2
  -2   7   3 83933.6 2717.17   7
  -2   7   4 11790.6 1176.62   7
   2  -7   4 11540.8 1201.92   3
   2   7   4 10994.4 1128.46   7
   2  -7   4 12571.3 1187.38  10
   2  -7   5 9462.31 1071.10  10
  -2   7   5 11075.6 1136.54   9
   2   7   5 11522.8 1165.54   7
   2  -7   5 9423.66 1081.69   3
  -2   7   5 13734.3 1273.05   7
  -2  -7   6 1155.15 379.221  10
   2  -7   6 606.748 315.381  10
  -2   8  -3 6026.00 1765.94   1
   2   8  -3 3527.02 1572.78   1
   2   8  -2 72109.1 4817.91   1
  -2   8  -2 67625.6 4621.12   1
  -2   8  -1 6900.25 1375.49   1
  -2   8   0 207595. 6023.25   1
  -2   8   1 6116.96 1249.16   2
  -2   8   2 57054.2 4097.36   2
  -2   8   2 61364.7 2110.98   4
  -2   8   2 62278.0 2101.59   7
  -2   8   3 5471.60 748.327   7
  -2   8   4 55284.2 2504.10   7
   2  -8   4 47800.3 2329.71   3
   2  -8   4 49402.8 2341.87  10
   2   8   4 49007.3 2381.57   7
   2  -8   5 664.190 350.838  10
   2   8   5 1455.70 439.283   7
   2  -8   5 923.372 394.169   3
  -2   8   5 1793.33 487.746   7
  -2   8   5 1528.68 494.329   9
   2  -8   6 10680.0 936.142  10
  -2  -8   6 10171.7 941.194  10
  -2   9  -3 42874.6 4380.40   1
   2   9  -3 40513.6 4226.09   1
  -2   9  -2 9317.58 1824.89   1
   2   9  -2 7242.63 1547.17   1
  -2   9  -1 219124. 7669.35   1
  -2   9  -1 217861. 3871.33   4
   2   9  -1 218033. 7578.80   1
  -2   9   0 13578.6 1659.06   1
  -2   9   0 12286.4 900.788   4
   2   9   0 12661.3 1528.06   1
  -2   9   1 199414. 7695.40   2
  -2   9   1 203936. 3753.08   4
  -2   9   2 8021.70 822.824   7
  -2   9   2 8974.41 873.364   4
  -2   9   2 7527.89 1562.29   2
  -2   9   3 38405.1 1963.35   7
   2  -9   4 1964.13 557.542   3
   2  -9   4 1689.39 517.155  10
   2   9   4 1980.43 628.108   7
  -2   9   4 2404.25 566.094   7
  -2   9   5 16189.6 1334.83   9
   2  -9   5 15570.2 1302.50  10
   2  -9   5 17990.5 1379.50   3
   2   9   5 16476.4 1365.85   7
  -2   9   5 19835.3 1480.49   7
  -2  10  -2 63287.2 4896.14   1
   2  10  -2 51786.6 4439.34   1
  -2  10  -1 19351.7 1253.57   4
   2  10  -1 21914.0 2497.95   1
  -2  10   0 175828. 3661.38   4
  -2  10   1 19294.0 1260.44   4
  -2  10   1 18458.8 2539.08   2
  -2  10   2 56824.3 4567.50   2
  -2  10   2 53645.7 2183.13   4
  -2  10   2 51538.0 2082.75   7
  -2  10   3 3048.04 625.195   7
   2 -10   3 3855.33 598.689  10
  -2  10   4 11295.3 1177.43   7
   2 -10   4 10861.4 1086.01  10
   2  10   4 12515.2 1272.60   7
   2 -10   4 11025.0 1121.24   3
   2  10   5 2003.06 549.461   7
   2 -10   5 872.263 321.194  10
  -2  10   5 765.916 362.344   9
  -2  10   5 855.296 353.029   7
  -2  11  -3 71894.6 2695.05   4
  -2  11  -2 2090.31 441.607   4
  -2  11  -2 2398.22 1045.46   1
   2  11  -2 1643.67 1115.78   1
  -2  11  -1 82142.2 5159.82   1
   2  11  -1 89962.9 5292.69   1
  -2  11  -1 82093.7 2729.55   4
  -2  11   0 3847.97 615.703   4
  -2  11   1 78804.4 5513.00   2
  -2  11   1 81278.3 2691.00   4
  -2  11   2 2063.21 567.068   4
  -2  11   2 2505.55 545.871   7
  -2  11   2 980.464 1015.70   2
  -2  11   3 57771.2 2497.02   7
   2  11   3 56912.1 2598.67   7
  -2  11   4 359.980 288.605   7
   2 -11   4 651.444 298.853  10
   2  11   4 998.304 481.575   7
   2 -11   5 4389.46 657.778  10
   2  11   5 4138.35 680.048   7
  -2  11   5 3067.41 608.885   9
  -2  12  -3 6892.86 874.139   4
  -2  12  -2 51805.7 2340.93   4
  -2  12  -1 2018.50 507.474   4
  -2  12  -1 1720.66 973.561   1
  -2  12   0 11974.9 1086.27   4
  -2  12   1 2922.63 1335.36   2
  -2  12   1 2121.70 521.290   4
  -2  12   2 48736.6 2277.12   4
  -2  12   2 51305.1 2163.58   7
   2  12   3 6286.24 950.041   7
  -2  12   3 5040.27 787.128   7
   2  12   4 6550.95 942.755   7
  -2  12   4 6723.15 873.125   7
  -2  12   5 862.538 339.855   9
   2 -12   5 456.706 229.899  10
   2  12   5 1089.91 392.471   7
  -2  13  -3 18999.8 1452.67   4
  -2  13  -2 592.535 366.225   4
  -2  13  -1 32890.6 1931.78   4
   2  13   0 1219.91 404.199   4
  -2  13   0 1912.74 539.846   4
  -2  13   1 33178.2 1898.50   4
  -2  13   2 463.626 398.734   4
   2  13   3 18866.0 1532.16   7
  -2  13   3 19565.1 1452.73   7
   2  13   4 1464.11 476.759   7
  -2  13   4 2101.98 562.886   7
   2  13   5 5316.91 683.748   7
  -2  14  -3 121.965 312.611   4
  -2  14  -2 6662.67 917.950   4
  -2  14  -1 994.835 475.380   4
  -2  14   0 14687.9 1334.16   4
   2  14   0 14587.8 1250.93   4
  -2  14   1 930.734 428.013   4
   2  14   2 4016.00 729.278   7
  -2  14   2 6527.53 866.727   4
   2  14   3 230.872 371.094   7
  -2  14   3 172.288 310.240   7
  -2  14   4 9766.47 955.252   7
   2  14   4 10368.0 1060.21   7
   2  15  -4-410.777 286.562   4
  -2  15  -3 6324.79 867.256   4
  -2  15  -2 1144.38 424.595   4
  -2  15  -1 6876.83 966.522   4
   2  15  -1 6197.77 908.552   4
   2  15   0 218.475 295.925   4
  -2  15   0 182.551 332.186   4
  -2  15   1 6981.07 924.803   4
   2  15   2 664.389 393.145   7
  -2  15   2 1258.95 520.164   4
   2  15   3 6506.70 879.263   7
   2  15   4 610.292 292.832   7
  -2  16  -3 151.679 248.614   4
   2  16  -3 526.637 306.720   4
   2  16  -2 5157.37 796.549   4
  -2  16  -2 4755.58 789.453   4
   2  16  -1 972.616 472.860   4
  -2  16  -1 48.2394 334.784   4
   2  16   0 8182.14 932.885   4
  -2  16   0 6943.43 942.079   4
  -2  16   1 1105.25 458.094   4
   2  16   2 4428.24 693.204   7
  -2  16   2 6490.94 831.821   4
   2  16   3 737.702 380.006   7
   2  17  -3 3663.32 589.289   4
  -2  17  -3 4310.05 615.098   4
   2  17  -2-262.065 326.263   4
  -2  17  -2-406.558 282.130   4
   2  17  -1 3097.18 601.576   4
  -2  17  -1 2335.67 555.956   4
   2  17   0 214.645 309.872   4
  -2  17   0-51.8359 293.314   4
  -2  17   1 3376.40 661.740   4
   2  18  -2 2411.03 527.581   4
  -2  18  -2 2170.28 480.989   4
   2  18  -1 316.536 299.039   4
  -2  18  -1 112.319 251.426   4
  -2  18   0 1793.09 503.227   4
  -2  18   1 882.229 426.906   4
  -2  19  -1 159.302 247.339   4
  -2  19   0 117.358 224.812   4
  -3   0   0-268.504 337.398   2
  -3   0   1 303.540 406.121   2
  -3   0   2 348.231 368.246   2
   3   0   3 45.2526 276.773   3
  -3   0   3 335.047 279.836   5
  -3   0   3 110.303 247.133   9
   3   0   3 263.790 211.585  10
   3   0   4 139.527 343.501   3
   3   0   4 131.786 231.849  10
  -3   0   4 192.639 287.836   5
  -3   0   4-81.4563 301.605   9
   3   0   5 442.146 486.456   3
   3   0   6 350.707 383.763   3
  -3   1  -1 14358.6 987.048   2
  -3   1   0 58605.3 2465.79   2
  -3   1   1 11361.6 1294.90   2
  -3  -1   1 9442.70 1182.70   2
  -3   1   2 1705.74 657.050   2
   3   1   3 228.433 229.722  10
   3   1   3 534.834 291.079   3
  -3   1   3 126.855 192.571   9
  -3  -1   3 1136.90 332.006   9
  -3   1   3 1233.49 665.340   2
  -3  -1   3 825.164 385.057   5
   3  -1   3 111.274 195.064  10
   3  -1   3 791.423 320.091   3
   3   1   4-178.491 406.618   3
   3  -1   4 484.059 396.638   3
   3  -1   4 53.0456 233.207  10
  -3  -1   4 164.357 339.056   5
  -3   1   4 249.132 245.204   9
   3   1   4 910.722 400.560  10
  -3   1   4 209.230 248.227   5
   3  -1   5 1221.38 498.760  10
   3  -1   5 969.092 500.224   3
   3   1   5 773.997 496.421   3
   3   1   6-138.863 355.433   3
   3  -1   6 510.846 397.071   3
  -3   2  -3 2977.95 855.871   1
  -3   2  -2 5816.77 1105.45   1
  -3   2  -1 39296.7 1824.27   2
  -3   2   0 70055.2 2794.09   2
  -3   2   1 39031.6 2381.84   2
  -3   2   2 3778.27 844.287   2
   3   2   3 5012.30 585.323  10
   3   2   3 3974.91 567.537   3
  -3   2   3 4398.48 1021.37   2
  -3   2   3 4463.50 570.971   9
  -3  -2   3 3203.14 558.169   5
   3  -2   3 3866.00 573.019   3
   3  -2   3 4278.76 550.322  10
  -3   2   3 4984.94 601.540   7
   3  -2   4 3499.13 644.685   3
  -3   2   4 4055.51 640.183   9
  -3  -2   4 2870.15 628.884   5
   3  -2   4 3339.40 612.563  10
   3   2   4 3663.03 644.452   3
  -3   2   4 3958.75 681.087   5
   3  -2   5 1603.98 584.401   3
   3   2   5 1833.63 621.839   3
   3  -2   5 2632.82 624.196  10
   3   2   6 1346.95 493.926   3
   3  -2   6 673.362 413.920   3
   3   3  -4 9807.32 2088.90   1
  -3   3  -3 5520.39 1288.56   1
  -3   3  -2-33.0905 381.902   1
  -3   3  -1 11028.3 1310.97   1
  -3   3  -1 11611.9 1090.55   2
  -3   3   0 4063.41 774.830   2
  -3   3   1 12420.2 1451.01   2
  -3   3   2 858.360 572.698   2
  -3  -3   3 5947.11 743.683   5
   3   3   3 6263.60 679.026   3
   3  -3   3 7075.00 739.974  10
  -3   3   3 6391.95 1252.02   2
  -3   3   3 6039.43 677.569   7
  -3   3   4 10039.7 1021.35   5
  -3  -3   4 6894.93 904.196   5
  -3   3   4 6620.12 821.386   9
   3  -3   4 9502.00 1060.40   3
   3  -3   4 8975.71 977.524  10
   3   3   4 8679.18 984.940   3
   3  -3   5 956.322 432.589  10
   3   3   5 187.044 387.781   3
   3  -3   5 463.781 436.572   3
  -3   3   5 577.336 335.386   9
   3  -3   6 329.493 376.265   3
  -3  -3   6-250.439 256.937  10
   3   4  -4 12644.6 2238.90   1
  -3   4  -3 1637.54 884.503   1
  -3   4  -2 7231.78 1326.14   1
  -3   4  -1 52974.1 3027.36   1
  -3   4  -1 52635.3 2578.70   2
  -3   4   0 27715.7 2037.90   2
  -3   4   1 44754.6 2834.39   2
  -3   4   2 9418.75 1463.76   2
  -3   4   3 871.118 586.192   2
  -3  -4   3 1168.11 446.210   5
   3   4   3 733.411 429.902   3
   3  -4   3 860.414 353.219  10
  -3   4   3 1329.00 399.115   7
   3   4   4 12467.5 1157.28   3
   3  -4   4 13349.9 1263.29   3
  -3  -4   4 14092.9 1351.87   5
  -3   4   4 12868.4 1160.27   9
   3  -4   4 11905.0 1088.74  10
   3   4   4 13706.4 1121.52   7
  -3   4   4 14566.7 1201.97   7
   3  -4   5 6157.50 896.334  10
  -3   4   5 7277.76 937.842   9
   3   4   5 5674.70 905.837   3
   3  -4   5 6578.57 973.187   3
   3  -4   6 1868.60 541.642   3
  -3  -4   6 2123.17 512.993  10
   3   5  -4 1718.51 702.297   1
  -3   5  -4 4225.03 1429.70   1
  -3   5  -3 13475.7 2085.49   1
  -3   5  -2 7981.61 1476.88   1
  -3   5  -1 19627.5 1966.34   1
  -3   5  -1 19723.3 1746.32   2
  -3   5   0 2597.61 703.324   2
  -3   5   1 17513.4 1902.16   2
  -3   5   2 5786.04 1222.53   2
   3   5   3 11634.9 969.990   3
  -3   5   3 10938.4 1764.18   2
  -3   5   3 13494.4 1045.38   7
  -3  -5   3 12728.1 1071.52   5
   3  -5   3 11377.4 966.437  10
   3   5   4 4557.49 796.733   3
   3   5   4 3849.67 676.298   7
  -3   5   4 2891.33 606.646   7
   3  -5   4 3345.79 650.069  10
   3  -5   4 2355.88 626.526   3
  -3   5   4 3343.10 668.741   9
   3   5   5 26203.5 1775.30   3
   3  -5   5 28432.2 1833.38  10
  -3   5   5 29672.3 1823.92   9
   3  -5   5 27435.2 1878.08   3
  -3  -5   6 1458.23 452.202  10
   3  -5   6 452.654 292.656   3
  -3   6  -3 6821.86 1617.86   1
  -3   6  -2 65570.3 4235.20   1
  -3   6  -1 11562.7 1523.19   2
  -3   6  -1 10050.5 1487.82   1
  -3   6   0 89879.4 4228.58   2
  -3   6   1 8685.01 1458.03   2
  -3   6   2 76950.2 4562.04   2
   3   6   3 5019.29 673.983   3
  -3  -6   3 4374.37 669.915   5
   3  -6   3 6298.19 753.309  10
  -3   6   3 5089.49 693.186   7
  -3   6   3 4985.63 1265.34   2
   3   6   4 8267.46 944.874   7
   3  -6   4 9097.37 1096.41   3
   3   6   4 9654.93 1033.59   3
   3  -6   4 10435.5 1091.95  10
  -3   6   4 6972.75 882.973   9
  -3   6   4 8163.54 956.296   7
   3   6   5 1857.58 489.273   7
   3  -6   5 1383.03 534.699   3
   3  -6   5 1282.35 463.057  10
  -3   6   5 2585.47 643.921   9
   3  -6   6 431.184 333.877   3
  -3  -6   6 905.041 527.952  10
   3   7  -3 80808.6 5770.71   1
  -3   7  -3 71774.4 5276.45   1
  -3   7  -2 8688.98 1693.07   1
  -3   7  -1 53406.8 3582.52   1
  -3   7   0 560.364 586.330   2
  -3   7   1 49297.9 3580.39   2
  -3   7   2 6661.60 678.759   7
  -3   7   2 7974.37 1604.66   2
  -3   7   2 6985.43 720.490   4
  -3   7   3 69981.2 2494.37   7
  -3  -7   3 69063.1 2594.65   5
   3  -7   3 67234.8 2375.93  10
   3  -7   4 12572.5 1185.90  10
   3   7   4 13392.4 1253.70   7
   3  -7   4 11460.0 1224.97   3
  -3   7   4 12838.9 1213.79   7
   3   7   5 636.982 426.822   7
  -3   7   5 557.501 375.729   9
   3  -7   5 305.975 311.657  10
   3  -7   5 1041.60 448.411   3
   3  -7   6 598.883 328.645   3
  -3  -7   6-85.0353 226.083  10
   3   8  -3-953.811 631.666   1
  -3   8  -3 1694.50 1134.50   1
  -3   8  -2 121799. 6416.06   1
  -3   8  -2 118608. 2860.98   4
  -3   8  -1 52314.5 3700.50   1
  -3   8   0 41286.7 3299.68   2
  -3   8   1 51229.1 1879.35   4
  -3   8   1 55160.0 4028.45   2
  -3   8   2 115818. 6159.81   2
  -3   8   2 109379. 2971.20   4
  -3   8   2 114403. 2854.49   7
   3  -8   3 2515.59 498.779  10
  -3   8   3 2424.74 1200.90   2
  -3   8   3 1480.92 419.680   7
  -3   8   4 17622.9 1447.66   7
   3  -8   4 15349.9 1444.78   3
   3  -8   4 17804.5 1422.87  10
   3   8   4 18975.7 1535.74   7
  -3   8   5 438.816 327.027   9
   3  -8   5 482.423 346.111   3
   3  -8   5 1469.32 532.911  10
   3   8   5 1136.49 372.376   7
  -3  -8   6 4664.88 614.241  10
  -3   9  -3 25152.0 3496.09   1
   3   9  -3 21944.4 3297.91   1
  -3   9  -2 16343.7 2481.43   1
   3   9  -2 14660.2 2376.05   1
  -3   9  -2 14712.3 1081.40   4
  -3   9  -1 174941. 3563.03   4
  -3   9  -1 170949. 7051.50   1
  -3   9   0 9271.66 1690.64   2
  -3   9   0 11719.6 911.884   4
  -3   9   1 169673. 3600.29   4
  -3   9   1 169846. 7460.29   2
  -3   9   2 14017.8 1140.18   4
  -3   9   2 16144.8 2458.78   2
  -3   9   2 15080.7 1088.57   7
   3  -9   3 20253.4 1334.32  10
  -3   9   3 18401.9 2815.92   2
  -3   9   3 19044.7 1402.65   7
   3   9   4 5882.53 894.696   7
   3  -9   4 5126.75 833.563   3
   3  -9   4 6073.01 834.409  10
  -3   9   4 7126.78 949.851   7
   3   9   5 1504.55 489.843   7
   3  -9   5 1854.96 488.777  10
   3  -9   5 917.379 356.461   3
  -3   9   5 1392.64 422.349   9
  -3  10  -2 22554.9 3002.86   1
   3  10  -2 22384.1 3138.89   1
  -3  10  -2 24833.3 1486.08   4
  -3  10  -1 7111.10 1608.40   2
  -3  10  -1 10951.5 1922.22   1
  -3  10  -1 8493.56 865.960   4
   3  10  -1 7662.15 1588.88   1
  -3  10   0 61119.3 2231.03   4
  -3  10   0 64919.9 4747.13   2
  -3  10   1 7101.73 828.297   4
  -3  10   1 7452.31 1706.22   2
  -3  10   2 18321.6 1357.68   4
  -3  10   2 18159.8 1244.11   7
  -3  10   2 19409.7 2899.16   2
  -3  10   3 719.963 403.635   7
  -3  10   4 36760.9 2033.80   7
   3 -10   4 37357.5 2141.11   3
   3 -10   4 32088.0 1813.50  10
   3  10   4 33870.7 2062.33   7
   3  10   5 768.321 321.387   7
   3 -10   5 90.7328 226.570  10
   3 -10   5 377.659 339.109   3
  -3  10   5 449.603 261.638   9
  -3  11  -3 41159.8 2023.20   4
   3  11  -2 12196.9 2334.97   1
  -3  11  -2 10886.2 2157.56   1
  -3  11  -2 10587.6 1016.16   4
  -3  11  -1 62463.2 4665.56   1
  -3  11  -1 61660.1 2405.43   4
  -3  11  -1 54971.9 4599.06   2
   3  11  -1 58207.4 4463.64   1
  -3  11   0 3483.50 586.662   4
  -3  11   0 4747.44 1447.42   2
  -3  11   1 59926.7 4991.85   2
  -3  11   1 53307.1 2268.47   4
  -3  11   2 9709.20 1020.86   4
  -3  11   2 9662.00 917.704   7
  -3  11   2 8671.86 2037.09   2
  -3  11   3 44492.2 2152.13   7
   3  11   4 33.8293 377.527   7
  -3  11   4 1072.42 419.209   7
   3 -11   4 913.625 392.818  10
   3 -11   4 661.892 406.729   3
   3 -11   5 24040.7 1391.66  10
  -3  11   5 23856.1 1506.30   9
   3  11   5 23922.1 1537.77   7
  -3  12  -3 1043.12 435.128   4
  -3  12  -2 54916.0 2415.04   4
  -3  12  -1 6170.18 860.824   4
  -3  12  -1 5740.62 1580.14   2
  -3  12   0 46701.8 4583.36   2
  -3  12   0 59311.0 2459.68   4
  -3  12   1 7531.78 909.062   4
  -3  12   1 6591.89 1728.28   2
  -3  12   2 53932.5 2450.04   4
   3  12   3 912.442 548.914   7
  -3  12   3 530.397 321.896   7
   3 -12   4 23354.5 1591.30   3
   3  12   4 20359.2 1572.67   7
  -3  12   4 23398.2 1565.05   7
  -3  12   5 1739.51 463.136   9
   3  12   5 813.714 368.488   7
  -3  13  -3 38857.2 2016.50   4
  -3  13  -2 588.161 396.998   4
  -3  13  -1 42156.7 2161.46   4
   3  13   0 1338.95 475.416   4
  -3  13   0 710.644 398.484   4
  -3  13   1 39135.7 2114.30   4
  -3  13   2 530.555 403.049   4
  -3  13   3 35582.8 1865.64   7
   3  13   3 34501.9 2097.14   7
   3  13   4 165.211 332.586   7
  -3  14  -3 2239.71 490.599   4
  -3  14  -2 48687.8 2368.91   4
  -3  14  -1 489.332 437.381   4
  -3  14   0 62964.4 2756.89   4
   3  14   0 70175.9 2626.26   4
  -3  14   1 596.475 415.410   4
  -3  14   2 44528.9 2292.43   4
   3  14   3 1901.08 552.091   7
   3  14   4 17290.7 1323.84   7
  -3  15  -3 19793.2 1374.89   4
  -3  15  -2 1177.67 446.114   4
  -3  15  -1 45072.1 2334.50   4
   3  15  -1 43106.4 2197.39   4
  -3  15   0 3168.32 717.461   4
   3  15   0 2851.68 567.484   4
  -3  15   1 43791.3 2305.05   4
   3  15   2 1385.50 489.532   7
  -3  15   2 700.118 358.208   4
   3  15   3 16173.2 1338.08   7
   3  15   4 141.018 246.315   7
  -3  15   4-140.041 206.258   9
   3  16  -3 681.362 371.583   4
  -3  16  -3 577.076 291.958   4
  -3  16  -2 38576.0 2042.97   4
   3  16  -2 42803.7 2157.45   4
   3  16  -1 2311.93 563.555   4
  -3  16  -1 1339.97 548.568   4
  -3  16   0 46723.5 2402.91   4
  -3  16   1 2459.77 609.901   4
   3  16   2 35718.5 1916.41   7
  -3  16   2 38943.7 2034.07   4
   3  16   3 698.325 350.864   7
   3  17  -3 21562.7 1328.33   4
   3  17  -2 720.036 312.024   4
  -3  17  -2 1015.97 404.633   4
  -3  17  -1 31797.2 1869.03   4
   3  17  -1 31608.6 1756.68   4
  -3  17   0 523.922 418.386   4
  -3  17   1 29340.8 1808.45   4
   3  17   2 1367.00 445.609   7
  -3  18  -2 19731.7 1276.32   4
   3  18  -2 19507.1 1266.59   4
   3  18  -1 196.615 303.914   4
  -3  18  -1 731.564 367.797   4
  -3  18   0 30247.8 1776.57   4
  -3  18   1 618.104 384.342   4
  -3  19   0 906.912 355.790   4
  -4   0   0 794234. 10419.3   2
  -4   0   1 23914.2 2058.63   2
  -4   0   2 225624. 7084.63   2
  -4   0   3 4069.91 652.576   5
  -4   0   3 3609.66 559.638   9
   4   0   3 3448.18 518.105  10
   4   0   3 3601.77 565.835   3
   4   0   4 52812.9 2399.95   3
  -4   0   4 53183.6 2517.44   5
   4   0   5 4319.65 840.291   3
   4   0   6 22051.6 1552.51   3
  -4   1  -1 500374. 7057.42   2
  -4   1   0 18896.0 1642.52   2
  -4   1   1 500904. 9319.72   2
  -4  -1   1 491599. 9481.15   2
  -4   1   2 23045.3 2290.89   2
   4   1   3 82096.6 2510.64   3
   4  -1   3 83100.4 2585.16   3
  -4  -1   3 79467.9 2743.44   5
  -4   1   3 77742.7 2705.49   5
  -4   1   3 79270.4 2429.82   9
   4  -1   3 80242.2 2403.22  10
  -4   1   3 77913.2 4620.61   2
  -4   1   4 10817.8 1047.05   9
   4  -1   4 7985.16 945.546   3
  -4  -1   4 10935.0 1184.53   5
   4  -1   4 10254.1 1025.95  10
  -4   1   4 8742.75 1040.34   5
   4   1   4 9002.43 976.528   3
   4   1   5 22022.9 1687.93   3
   4  -1   5 22175.5 1711.01   3
   4   1   6 908.149 460.828   3
   4  -1   6 549.878 461.721   3
  -4   2  -1 2361.03 553.402   2
  -4   2   0 215277. 5670.27   2
  -4   2   1 2352.80 790.352   2
  -4   2   2 289823. 8091.35   2
   4   2   3 9224.52 871.521   3
  -4  -2   3 10916.3 1039.74   5
  -4   2   3 10706.1 1021.91   5
  -4   2   3 8403.30 1519.10   2
  -4   2   3 9197.41 871.421   9
   4  -2   3 9149.98 835.669  10
   4  -2   3 8382.04 879.794   3
   4   2   4 37569.8 1993.00   3
  -4   2   4 35157.0 1892.07   9
   4  -2   4 41933.9 2185.56   3
  -4  -2   4 37758.9 2163.25   5
  -4   2   4 41029.3 2166.32   5
   4  -2   4 36673.2 1912.39  10
   4  -2   5 3989.32 809.702   3
   4   2   5 6749.93 993.556   3
   4   2   6 13963.9 1220.93   3
   4  -2   6 13082.4 1201.82   3
  -4   3  -1 248451. 5708.15   2
  -4   3   0 10040.8 1326.88   2
  -4   3   1 237518. 6842.76   2
  -4   3   2 10671.6 1598.91   2
   4  -3   3 123641. 3068.64  10
   4   3   3 121380. 3040.28   3
  -4  -3   3 117380. 3359.11   5
  -4   3   3 115652. 3240.62   5
  -4   3   3 119639. 3076.39   9
  -4   3   3 123375. 5993.23   2
   4   3   4 11403.2 1111.10   3
  -4   3   4 11201.0 1149.73   5
  -4  -3   4 10357.3 1155.22   5
   4  -3   4 10576.8 1063.73  10
  -4   3   4 9962.26 1050.89   9
   4  -3   4 11552.5 1176.98   3
   4   3   5 16299.0 1428.90   3
   4  -3   5 15074.9 1462.14   3
  -4   3   5 18884.5 1501.01   9
   4  -3   6 1196.68 497.701   3
  -4   4  -1 19901.3 1763.00   2
  -4   4   0 187800. 5774.74   2
  -4   4   1 22890.0 2264.59   2
  -4   4   2 74020.0 4384.01   2
  -4   4   3 7650.02 846.547   5
  -4  -4   3 7047.67 845.492   5
   4   4   3 6037.67 722.807   3
  -4   4   3 6259.99 1360.98   2
  -4   4   3 7855.73 857.282   9
   4  -4   3 4735.28 659.295  10
  -4   4   4 82392.7 2969.00   9
   4   4   4 84942.0 2974.80   3
   4  -4   4 80699.0 3140.55   3
  -4  -4   4 84249.0 3230.84   5
  -4   4   4 86638.7 3011.07   5
   4  -4   4 87306.2 3026.53  10
   4  -4   5 10235.4 1120.32  10
   4   4   5 7522.95 1002.03   3
  -4   4   5 10048.8 1116.34   9
   4  -4   5 8566.35 1121.72   3
   4  -4   6 6720.41 870.958   3
  -4  -4   6 5099.40 691.765  10
  -4   5  -3 109805. 6222.49   1
  -4   5  -2 13126.2 1921.96   1
  -4   5  -1 96659.0 4087.22   2
  -4   5   0 10386.0 1529.74   2
  -4   5   1 86826.1 4531.97   2
  -4   5   2 12044.5 1894.85   2
  -4   5   3 96064.6 5618.15   2
  -4   5   3 99428.8 2900.48   7
   4   5   3 96776.3 2747.32   3
  -4  -5   3 101261. 3182.03   5
   4  -5   3 100463. 2861.49  10
   4   5   4 88.6966 248.619   7
  -4   5   4 276.249 375.446   9
   4   5   4 244.602 325.331   3
  -4  -5   4 649.827 438.753   5
   4  -5   4 432.771 411.797   3
   4  -5   4 992.264 465.563  10
   4   5   5 71012.5 2829.73   3
   4  -5   5 73691.6 2905.76  10
   4  -5   5 70578.9 3048.09   3
  -4   5   5 70591.4 2846.29   9
   4  -5   6 1447.17 437.707   3
  -4  -5   6 788.008 330.131  10
  -4   6  -3 1273.41 942.572   1
  -4   6  -2 111839. 5830.24   1
  -4   6  -1 28312.4 2401.12   2
  -4   6   0 242040. 7462.83   2
  -4   6   1 23679.8 2499.01   2
  -4   6   2 127620. 6304.10   2
  -4   6   2 122528. 2843.40   7
  -4   6   3 1451.92 952.370   2
   4   6   3 1359.18 357.826   3
  -4  -6   3 1876.64 497.490   5
   4  -6   3 1182.69 412.020  10
  -4   6   3 2167.71 492.673   7
   4   6   4 55071.8 2368.03   3
   4  -6   4 47867.4 2482.10   3
   4  -6   4 53730.2 2423.25  10
  -4   6   4 52657.8 2466.84   9
   4   6   4 55102.1 2470.96   7
  -4   6   5 2199.07 602.272   9
   4  -6   5 2978.44 697.715   3
   4  -6   5 2474.14 577.979  10
   4  -6   6 2044.25 551.990   3
  -4  -6   6 1369.15 374.342  10
  -4   7  -3 95946.6 6313.15   1
  -4   7  -2 17310.2 2437.10   1
  -4   7  -1 211988. 7090.72   2
  -4   7   0 7823.79 1471.61   2
  -4   7   1 218329. 8042.86   2
  -4   7   1 216365. 3909.72   4
  -4  -7   2 15539.5 1098.28   5
  -4   7   2 16213.4 1175.17   4
  -4   7   2 15153.5 2290.07   2
  -4   7   2 16921.8 1092.38   7
  -4   7   3 89788.4 5890.66   2
  -4  -7   3 85325.6 2958.64   5
   4  -7   3 86202.1 2728.02  10
  -4   7   3 88489.3 2872.49   7
   4   7   4 3738.88 690.362   7
   4  -7   4 4980.19 817.764  10
  -4   7   4 5164.91 852.038   9
   4  -7   4 3801.74 744.652   3
   4   7   5 8653.96 977.960   7
   4  -7   5 8695.02 1017.12  10
   4  -7   5 8311.61 1090.93   3
  -4   7   5 9181.22 1051.46   9
  -4   8  -3 6446.61 1729.20   1
  -4   8  -2 119694. 6627.75   1
  -4   8  -1 4953.80 1251.60   2
  -4   8  -1 7757.31 742.593   4
  -4   8   0 91116.1 5184.40   2
  -4   8   0 85810.7 2463.00   4
  -4   8   1 6856.03 764.621   4
  -4   8   1 8336.59 1674.14   2
  -4   8   2 124222. 6828.16   2
  -4   8   2 113660. 3236.85   4
  -4   8   2 115410. 2935.39   7
   4  -8   3 2836.26 560.922  10
  -4   8   3 3568.09 648.988   7
   4  -8   4 14015.9 1420.85   3
   4  -8   4 16303.3 1329.52  10
  -4   8   4 15773.2 1383.24   9
   4   8   4 15639.1 1408.95   7
   4   8   5-202.502 283.565   7
   4  -8   5 453.623 397.229   3
  -4   8   5 254.521 292.243   9
   4  -8   5 461.739 335.148  10
  -4   9  -2 287.703 211.079   4
  -4   9  -2 904.580 964.565   1
  -4   9  -1 70433.4 4726.14   2
  -4   9  -1 70888.0 2352.80   4
  -4   9   0 3984.06 595.684   4
  -4   9   0 3630.97 1141.74   2
  -4   9   1 73119.6 5123.18   2
  -4   9   1 70628.7 2474.08   4
  -4   9   2 678.193 343.129   4
  -4   9   2-142.510 617.397   2
  -4   9   2 604.545 311.937   7
   4  -9   3 37552.5 1789.10  10
  -4   9   3 34344.3 1874.12   7
   4   9   4 3505.43 666.210   7
   4  -9   4 3155.97 613.060  10
  -4   9   4 3654.77 742.341   9
   4  -9   4 5041.11 913.127   3
   4  -9   5 11345.0 1153.56   3
  -4   9   5 11676.1 1135.37   9
   4   9   5 12211.3 1137.68   7
   4  10  -2 87136.8 6194.51   1
  -4  10  -2 94327.8 2890.66   4
  -4  10  -1 5359.08 714.098   4
  -4  10  -1 4415.71 1270.14   2
  -4  10   0 68031.0 5053.53   2
  -4  10   0 73244.9 2548.21   4
  -4  10   1 4318.03 654.550   4
  -4  10   1 3368.40 1172.03   2
  -4  10   2 88721.4 6261.89   2
  -4  10   2 89310.9 3076.85   4
  -4  10   2 89072.1 2713.19   7
  -4  10   3 8647.37 948.506   7
   4  10   4 6424.07 947.400   7
   4 -10   4 5774.38 776.996  10
  -4  10   4 3838.01 768.034   9
   4 -10   4 5549.84 910.384   3
   4  10   5 2401.38 548.988   7
   4 -10   5 1788.19 453.963   3
  -4  10   5 2884.49 557.857   9
  -4  11  -2 13307.0 1163.63   4
  -4  11  -1 35250.8 3815.83   2
  -4  11  -1 32934.7 1800.43   4
  -4  11   0 314.816 327.093   4
  -4  11   0 1837.89 1215.29   2
  -4  11   1 30427.7 3691.28   2
  -4  11   1 34806.4 1912.72   4
  -4  11   2 14210.6 1288.00   4
  -4  11   3 9146.76 966.201   7
   4  11   4 34.6513 299.753   7
  -4  11   4-54.8327 310.296   9
   4  11   5 3629.22 582.313   7
  -4  11   5 4372.92 668.025   9
   4 -11   5 4212.89 651.522   3
  -4  12  -2 21887.7 1519.68   4
  -4  12  -1-83.1104 381.889   4
  -4  12   0 75589.5 2862.56   4
  -4  12   1 341.928 373.693   4
  -4  12   2 18000.9 1491.90   4
  -4  12   3 3607.33 659.499   7
   4  12   4 10238.9 1132.25   7
   4 -12   4 11335.2 1132.03   3
  -4  12   4 8521.99 981.682   9
  -4  13  -2 7636.19 919.122   4
  -4  13  -1 34027.7 1984.88   4
  -4  13   0 16457.4 1399.93   4
  -4  13   1 32339.9 1963.67   4
  -4  13   2 6723.37 932.810   4
   4  13   3 18466.4 1539.32   7
   4  13   4 54.7762 324.182   7
  -4  13   4-166.516 278.871   9
   4 -13   4-174.348 344.766   3
  -4  14  -2 3283.98 647.901   4
  -4  14  -1 4473.08 751.044   4
  -4  14   0 8159.72 1030.94   4
  -4  14   1 2665.30 611.493   4
  -4  14   2 3810.24 713.283   4
   4  14   3 357.919 289.854   7
  -4  14   4 15672.3 1182.28   9
   4  14   4 14251.8 1171.78   7
  -4  15  -2 1125.76 435.344   4
   4  15  -1 7478.83 917.785   4
  -4  15  -1 10323.4 1143.16   4
  -4  15   0 1284.86 489.152   4
  -4  15   1 9922.94 1124.59   4
  -4  15   2 1052.38 425.541   4
   4  15   3 15211.2 1271.43   7
   4  16  -2 8794.48 962.860   4
  -4  16  -2 6123.91 817.105   4
   4  16  -1 1439.47 405.185   4
  -4  16  -1 1955.99 571.474   4
  -4  16   0 1067.73 461.216   4
  -4  16   1 928.900 421.497   4
   4  16   2 8782.15 972.766   7
   4  16   3 2729.37 529.069   7
  -4  16   3 1829.66 438.586   6
   4  17  -2 1194.71 376.542   4
  -4  17  -2 1184.36 393.664   4
   4  17  -1 2904.50 555.136   4
  -4  17  -1 2732.61 611.197   4
  -4  17   0 417.887 353.616   4
  -4  17   1 3374.40 607.321   4
   4  17   2 2331.98 457.663   7
  -4  18  -1 520.659 306.872   4
  -4  18   0 176.013 322.606   4
  -4  18   1 563.959 336.525   4
  -5   0   0-130.900 362.329   2
  -5   0   1 311.060 460.450   2
  -5   0   2-25.6570 469.613   2
  -5   0   3 221.583 346.956   5
  -5   0   3-346.194 365.700   9
   5   0   3-85.3718 317.486   3
  -5   0   4 118.339 306.970   5
   5   0   4-554.860 459.925   3
  -5   0   5 56.7946 322.358   5
   5   0   5 252.682 392.414   3
   5   0   6 494.029 396.859   3
  -5   1  -1 45239.9 2508.59   2
  -5   1   0 62367.3 3350.09   2
  -5   1   1 44584.2 3141.95   2
  -5   1   2 5000.76 1148.63   2
   5   1   3 12291.0 1054.42   3
   5  -1   3 12801.4 1089.45   3
  -5  -1   3 10362.5 1074.89   5
  -5   1   3 13292.8 1249.48   5
  -5   1   3 14465.9 1116.50   9
  -5  -1   4 8374.10 1119.76   5
  -5   1   4 10478.8 1204.03   5
   5   1   4 9058.74 1015.54   3
   5  -1   4 8267.19 990.413   3
   5   1   5 28536.6 1884.03   3
   5  -1   5 32349.6 2011.57   3
  -5  -1   5 33726.2 2203.17   5
  -5   1   5 31513.8 2081.63   5
   5   1   6 4765.54 710.828   3
   5  -1   6 5507.86 809.682   3
  -5   2  -1 22319.2 1810.61   2
  -5   2   0 16205.3 1752.46   2
  -5   2   1 21170.0 2204.91   2
  -5  -2   2 42555.5 1893.60   8
  -5   2   2 45204.3 3580.72   2
   5   2   3 11737.6 1001.32   3
   5  -2   3 12345.7 1109.34   3
  -5  -2   3 12792.1 1205.44   5
  -5   2   3 11035.3 1126.19   5
  -5   2   3 11857.4 2029.57   2
  -5   2   3 11661.8 1025.19   9
   5   2   4 29544.3 1795.31   3
   5  -2   4 26240.6 1816.59   3
  -5  -2   4 27069.6 1917.36   5
  -5   2   4 30616.6 2015.11   5
  -5   2   4 29481.0 1800.13   9
  -5   2   5 5066.60 860.407   5
   5   2   5 3825.67 704.453   3
   5  -2   5 3691.37 734.884   3
   5   2   6 4065.22 655.566   3
   5  -2   6 3436.28 665.373   3
  -5   3  -1 507.046 486.333   2
  -5   3   0 1597.72 682.120   2
  -5   3   1 466.380 550.531   2
  -5   3   2 6225.20 657.553   9
  -5  -3   2 7683.21 820.396   8
  -5   3   2 7659.90 1542.21   2
   5   3   3 13413.0 1069.77   3
  -5  -3   3 14008.3 1255.48   5
  -5   3   3 14085.8 1245.60   5
  -5   3   3 13494.8 2222.82   2
  -5   3   3 16433.7 1222.40   9
  -5   3   4 12046.6 1246.86   5
  -5  -3   4 11457.0 1281.85   5
   5   3   4 9294.09 1005.25   3
   5  -3   4 12407.7 1286.73   3
  -5   3   4 10269.1 1109.93   9
   5  -3   5 5081.32 885.770   3
   5   3   5 4748.58 770.977   3
  -5   3   5 7259.84 981.718   5
   5  -3   6 1401.68 428.219   3
  -5   4  -1 10281.2 1392.34   2
  -5   4   0 4700.69 1065.61   2
  -5   4   1 10669.5 1716.47   2
  -5   4   2 28740.2 1400.09   9
  -5  -4   2 26348.3 1496.17   5
  -5   4   3 1621.93 489.853   5
   5  -4   3 1809.45 475.421  10
   5   4   3 1181.95 405.962   3
  -5   4   3-126.822 545.677   2
  -5  -4   3 1669.53 517.755   5
  -5   4   3 1561.13 494.726   9
   5   4   4 7539.55 947.892   3
  -5  -4   4 7653.43 1043.49   5
  -5   4   4 9656.02 1099.62   5
  -5   4   4 8122.82 996.953   9
   5  -4   4 7884.69 1064.31   3
   5   4   5 696.169 503.103   3
   5  -4   5 98.0496 390.206   3
   5  -4   6 1355.13 498.002   3
  -5   5  -1 35562.5 2690.54   2
  -5   5   0 11574.6 1708.06   2
  -5   5   1 28395.3 2857.01   2
  -5  -5   2 1245.30 414.207   5
  -5   5   2 1787.27 402.690   6
  -5   5   2 1056.67 530.179   2
  -5  -5   3 11261.3 1137.35   5
  -5   5   3 13072.6 1181.90   5
   5  -5   3 11726.2 1036.70  10
  -5   5   3 9140.88 1858.48   2
  -5   5   3 12188.1 1114.72   9
   5   5   4 576.195 341.342   3
  -5  -5   4 433.732 406.051   5
  -5   5   4 1203.04 532.125   9
   5  -5   4 816.268 470.891   3
   5   5   5 941.491 395.926   3
   5  -5   5 2090.98 611.806   3
   5  -5   6 165.298 258.693   3
  -5   6  -1 8187.89 1403.50   2
  -5   6   0 35766.6 3108.99   2
  -5   6   1 13690.6 1035.84   4
  -5   6   1 10187.2 1830.88   2
  -5   6   2 40368.0 3807.69   2
  -5  -6   2 39476.0 1843.87   5
  -5  -6   3 2146.08 499.981   5
   5  -6   3 2089.11 505.708  10
  -5   6   3 1323.40 1043.88   2
  -5   6   3 1055.39 357.616   9
   5   6   4 2474.52 603.074   7
   5  -6   4 3795.54 744.496   3
   5   6   4 2639.72 551.788   3
  -5  -6   4 2395.24 675.634   5
  -5   6   4 2973.61 675.707   9
  -5   6   5 1647.41 534.284   9
   5  -6   5 1639.57 579.969   3
  -5   7  -1 44495.7 1806.68   6
  -5   7  -1 43579.5 3394.85   2
  -5   7  -1 46880.6 1765.58   4
  -5   7   0 1151.09 643.581   2
  -5   7   0 698.624 319.213   4
  -5   7   1 45479.0 3942.17   2
  -5   7   1 47666.5 1981.95   4
  -5  -7   2 4806.20 673.208   5
  -5   7   2 5430.39 1586.31   2
  -5  -7   3 20360.9 1495.39   5
   5  -7   3 17427.3 1276.52  10
  -5   7   3 21781.5 3061.55   2
   5   7   4 228.175 286.322   7
  -5   7   4 526.307 440.267   9
   5  -7   4 191.767 465.058   3
  -5   7   5 6364.79 872.372   9
   5  -7   5 3249.53 677.537   3
  -5   8  -1 3446.21 1044.50   2
  -5   8  -1 4667.57 609.551   4
  -5   8   0 39044.6 3624.29   2
  -5   8   0 46363.7 1923.52   4
  -5   8   1 6063.67 1581.86   2
  -5   8   1 4729.71 682.049   4
  -5   8   2 55668.3 4809.19   2
  -5  -8   3 1060.60 484.383   5
   5   8   4 5124.12 825.068   7
  -5   8   4 4335.21 803.395   9
   5  -8   4 3944.24 842.621   3
   5  -8   5 221.101 309.482   3
  -5   8   5 760.142 381.839   9
  -5   9  -1 58382.3 4453.46   2
  -5   9  -1 61687.5 2284.95   4
  -5   9   0 2764.93 1071.70   2
  -5   9   0 3400.52 600.443   4
  -5   9   1 53324.2 4687.42   2
  -5   9   1 60069.4 2423.29   4
  -5   9   2 882.835 694.080   2
  -5   9   3 14518.9 1219.53   6
   5   9   4-290.356 353.336   7
  -5   9   4 90.5773 355.889   9
   5  -9   4-14.3293 380.175   3
   5   9   5 3719.83 625.159   7
  -5   9   5 4925.28 731.747   9
   5  -9   5 3088.87 645.130   3
  -5  10  -1 915.936 836.355   2
  -5  10  -1 1298.88 447.384   4
  -5  10   0 54309.2 4737.32   2
  -5  10   0 59287.5 2409.78   4
  -5  10   1-47.4559 761.721   2
  -5  10   1 1444.92 516.951   4
  -5  10   2 20641.5 1553.89   4
  -5  10   3 3969.55 669.802   6
  -5  10   4 18328.5 1455.87   9
   5 -10   4 17274.5 1522.40   3
   5  10   4 15584.9 1382.80   7
   5  10   5 1614.01 462.745   7
  -5  10   5 3202.94 610.759   9
   5 -10   5 2338.87 587.750   3
  -5  11  -2 100.298 279.367   4
  -5  11  -1 36365.3 1936.51   4
  -5  11   0-145.812 334.173   4
  -5  11   0 913.320 893.770   2
  -5  11   1 32630.1 1945.79   4
  -5  11   2 147.286 330.617   4
  -5  11   3 23917.1 1611.10   6
   5  11   4 652.187 398.068   7
  -5  11   4 560.572 389.378   9
   5 -11   4 633.909 499.252   3
  -5  11   5 6784.22 759.756   9
  -5  12  -2 33876.7 1881.09   4
  -5  12  -1 1893.50 548.180   4
  -5  12   0 68168.9 2801.41   4
  -5  12   1 2401.58 627.457   4
  -5  12   2 28734.4 1873.93   4
  -5  12   3 4775.30 754.677   6
   5 -12   4 15533.1 1321.52   3
  -5  12   4 17512.9 1342.47   9
   5  12   4 16674.2 1352.74   7
  -5  13  -2 7472.58 920.014   4
  -5  13  -1 51611.4 2453.10   4
  -5  13   0 5248.25 819.900   4
  -5  13   1 44654.0 2374.69   4
  -5  13   3 19524.8 1426.83   6
   5  13   4 144.270 252.935   7
  -5  13   4 244.725 282.555   9
   5 -13   4 463.809 440.831   3
  -5  14  -2 16886.4 1336.33   4
  -5  14  -1 498.476 357.041   6
  -5  14  -1 337.444 318.112   4
  -5  14   0 21711.9 1642.52   4
  -5  14   1 454.953 463.727   4
   5  14   3 179.285 353.448   7
  -5  14   3 152.715 253.894   6
   5  14   4 21578.4 1342.52   7
  -5  15  -2 3617.82 618.311   4
  -5  15  -1 24191.7 1610.98   6
  -5  15  -1 24288.8 1681.01   4
  -5  15   0 4280.17 767.611   4
  -5  15   1 25784.0 1784.00   4
  -5  15   3 25734.2 1497.41   6
  -5  15   3 28272.8 1531.99   9
   5  15   3 26718.5 1619.20   7
  -5  16  -2 42311.5 1970.21   4
   5  16  -2 44303.9 1998.01   4
  -5  16  -1 2709.38 613.141   4
  -5  16   0 12787.8 1219.76   4
  -5  16   1 2945.30 618.976   4
  -5  16   2 42244.5 2087.08   6
   5  16   2 39151.5 1950.37   7
  -5  17  -1 22226.4 1470.74   4
  -5  17   0-27.0755 284.097   6
  -5  17   0 119.436 286.693   4
  -5  17   1 21510.3 1477.50   6
  -5  17   1 21701.1 1500.99   4
  -5  17   2 2534.28 489.647   6
  -5  18   0 46525.7 2011.24   4
  -6   0   0 136426. 5565.40   2
  -6   0   1 5974.26 1322.02   2
   6   0   2 136961. 3060.21   3
  -6   0   2 130792. 3566.16   8
  -6   0   3 4452.20 825.724   5
   6   0   3 5302.84 773.005   3
   6   0   4 17680.0 1449.80   3
  -6   0   4 17587.2 1609.24   5
  -6   0   5 10403.9 1212.52   5
   6   0   5 11308.5 1166.52   3
   6   0   6 1988.12 463.865   3
  -6   1   0 67530.6 3924.59   2
  -6   1   1 186391. 7144.98   2
  -6   1   2 13140.4 948.101   6
  -6   1   2 9001.74 1823.58   2
  -6   1   2 12583.2 952.564   9
  -6  -1   2 12492.0 1116.09   8
  -6   1   2 11111.9 1054.96   8
   6   1   3 87542.9 2779.65   3
   6  -1   3 84957.6 2831.17   3
  -6  -1   3 89160.8 3323.81   5
  -6  -1   4 9607.48 1225.91   5
  -6   1   4 7070.72 1060.83   5
   6   1   4 8688.48 1010.33   3
   6  -1   4 8223.99 1015.01   3
   6   1   5 20996.2 1555.08   3
   6  -1   5 24031.9 1715.46   3
  -6  -1   5 21529.7 1748.29   5
  -6   1   5 21940.2 1739.12   5
   6   1   6 2425.89 513.430   3
   6  -1   6 2039.49 458.174   3
  -6   2   0 122562. 5347.54   2
  -6   2   1 30118.2 2889.24   2
  -6  -2   1 33570.4 1640.93   8
  -6   2   2 127114. 2993.92   6
  -6   2   2 127038. 3004.14   9
  -6   2   2 116596. 3418.86   8
  -6  -2   2 121169. 3471.31   8
  -6   2   2 134190. 6664.13   2
   6   2   3 19528.1 1305.69   3
   6  -2   3 18298.4 1358.69   3
  -6   2   3 16595.1 2606.72   2
  -6  -2   3 16433.6 1442.39   5
  -6   2   3 18816.7 1376.71   9
   6   2   4 27480.0 1731.41   3
   6  -2   4 28829.6 1879.95   3
  -6  -2   4 26305.7 1972.03   5
  -6   2   4 29436.1 2049.62   5
   6   2   5 474.121 369.190   3
  -6  -2   5 762.794 469.680   5
  -6   2   5 703.198 420.599   5
   6  -2   5 360.476 388.352   3
   6  -2   6 6065.63 751.016   3
  -6   3   0 12765.6 1841.42   2
  -6   3   1 199401. 7598.86   2
  -6   3   1 193030. 3700.84   6
  -6  -3   1 202654. 4081.06   8
  -6   3   1 193315. 3999.07   8
  -6   3   2 20014.8 1230.58   6
  -6   3   2 17172.7 1136.12   9
  -6   3   2 18976.8 2568.88   2
  -6  -3   2 19006.5 1409.02   8
  -6   3   2 14612.7 1238.41   8
   6  -3   3 70457.2 2718.82   3
  -6  -3   3 69173.3 2924.14   5
  -6   3   3 71347.4 2628.79   9
  -6   3   3 71906.1 5397.49   2
  -6  -3   4 2684.65 776.541   5
   6   3   4 2869.83 627.494   3
  -6   3   4 3866.56 790.038   5
  -6   3   4 4243.33 784.510   9
   6  -3   4 4028.33 778.238   3
   6   3   5 12364.1 1143.06   3
  -6   3   5 10527.5 1147.55   5
   6  -3   5 9584.92 1156.13   3
  -6   4  -1 17175.4 1117.14   6
  -6   4   0 235454. 7809.49   2
  -6   4   0 237142. 4165.55   6
  -6   4   1 14328.5 1049.66   6
  -6  -4   1 16199.0 1177.22   8
  -6   4   1 13066.0 2034.96   2
  -6   4   1 14008.6 1097.59   8
  -6   4   2 63242.7 4805.87   2
  -6   4   2 58533.3 2151.50   6
  -6   4   2 56690.6 2064.52   9
  -6  -4   3 16671.6 1480.52   5
  -6   4   3 18268.2 1387.73   9
   6   4   4 75645.2 2759.13   3
   6  -4   4 78830.0 3174.93   3
  -6  -4   4 78462.7 3310.89   5
  -6   4   4 70526.3 3066.53   5
  -6   4   4 76083.8 3021.49   9
   6   4   5 510.894 394.358   3
   6  -4   5 615.675 403.985   3
  -6   5  -1 91177.6 2629.89   6
  -6   5   0 373.187 286.526   6
  -6   5   0 279.752 541.128   2
  -6   5   0 393.222 260.787   4
  -6   5   1 82967.8 5232.76   2
  -6   5   1 83075.5 2593.87   6
  -6   5   1 83818.3 2697.13   8
  -6  -5   1 80909.4 2673.35   8
  -6   5   2 3460.26 581.477   6
  -6   5   2 3569.03 560.996   9
  -6  -5   2 3931.18 628.924   5
  -6  -5   3 65334.0 2808.35   5
  -6   5   3 63278.3 2534.60   9
  -6   5   3 58334.3 5078.31   2
   6  -5   4 13788.7 1368.28   3
  -6  -5   4 16423.9 1511.19   5
  -6   5   4 18049.0 1516.66   5
  -6   5   4 14519.0 1322.12   9
   6  -5   5 19570.8 1564.97   3
  -6   6  -1 9565.11 888.048   6
  -6   6   0 111545. 3030.81   6
  -6   6   0 108696. 2846.20   4
  -6   6   1 9422.87 924.070   6
  -6   6   1 8712.62 910.944   8
  -6   6   1 7941.16 1718.67   2
  -6  -6   1 8613.25 911.188   8
  -6   6   2 83762.5 5846.30   2
  -6   6   2 78415.4 2659.44   6
  -6  -6   2 81716.3 2819.33   5
  -6   6   2 79147.4 2548.26   9
  -6  -6   3 11916.9 1216.36   5
  -6   6   3 10699.8 1147.55   5
  -6   6   3 10882.3 1096.64   9
   6  -6   4 21642.7 1725.61   3
  -6  -6   4 21061.4 1682.78   5
  -6   6   4 21048.6 1581.20   9
   6  -6   5-111.454 342.377   3
  -6   7  -1 68031.0 2414.84   6
  -6   7   0 23612.8 2889.48   2
  -6   7   0 23663.6 1471.34   6
  -6   7   0 21412.2 1332.55   4
  -6   7   1 67716.4 5155.01   2
  -6   7   1 61697.1 2409.81   6
  -6   7   1 66876.7 2492.84   4
  -6   7   2 15300.7 1239.85   6
  -6   7   2 12366.5 1062.90   9
  -6  -7   3 35271.6 2025.99   5
  -6   7   3 32632.0 1885.32   9
   6   7   4 3719.19 662.107   7
   6  -7   4 3442.16 797.127   3
   6  -7   5 6721.38 914.171   3
  -6   8  -1 11031.2 1019.41   6
  -6   8  -1 8584.54 855.472   4
  -6   8   0 55251.7 4527.62   2
  -6   8   0 54099.8 2306.72   6
  -6   8   0 56202.8 2243.19   4
  -6   8   1 8746.84 964.636   6
  -6   8   1 10015.3 1027.38   4
  -6   8   1 11718.9 2267.06   2
  -6   8   2 44403.4 4512.66   2
  -6   8   2 48276.3 2254.57   6
  -6   8   3 3298.34 656.289   9
  -6  -8   3 2422.75 616.199   5
   6   8   4 9274.27 1083.30   7
   6  -8   4 12266.2 1342.39   3
  -6   8   4 12079.4 1225.96   9
   6  -8   5 550.754 299.318   3
  -6   8   5 1191.91 403.423   9
  -6   9  -1 48886.3 2205.62   6
  -6   9  -1 48187.9 2096.35   4
  -6   9   0 4194.61 713.714   6
  -6   9   0 5650.64 1713.99   2
  -6   9   0 5277.32 742.595   4
  -6   9   1 52226.4 4902.95   2
  -6   9   1 52230.9 2380.38   4
  -6   9   2 5371.48 817.560   6
  -6   9   3 21218.3 1510.64   6
  -6   9   3 22400.2 1592.92   9
   6   9   4 593.809 432.676   7
  -6   9   4 194.817 315.571   9
   6  -9   4 965.747 535.002   3
  -6   9   5 7847.21 854.228   9
   6  -9   5 7238.46 880.791   3
  -6  10  -1 19713.2 1442.17   6
  -6  10  -1 18863.8 1385.67   4
  -6  10   0 37673.3 2090.06   6
  -6  10   0 38502.9 2026.47   4
  -6  10   1 20559.1 1559.24   4
  -6  10   2 39973.9 2195.32   6
  -6  10   3 2677.69 567.453   6
  -6  10   3 2220.77 526.643   9
   6  10   4 9165.11 1038.90   7
  -6  10   4 8111.21 971.623   9
   6 -10   4 8356.42 1073.35   3
  -6  11  -1 45977.1 2267.50   6
  -6  11  -1 47279.8 2242.51   4
  -6  11   0 11118.1 1176.13   6
  -6  11   0 9663.14 1100.22   4
  -6  11   1 44161.2 2323.84   4
  -6  11   2 2891.88 644.433   6
  -6  11   3 23739.8 1590.01   6
  -6  11   3 19788.6 1485.73   9
   6  11   4 995.000 440.123   7
  -6  11   4 855.722 388.470   9
   6 -11   4 572.646 346.545   3
  -6  12  -1 5254.92 835.543   6
  -6  12  -1 5933.94 865.251   4
  -6  12   0 20094.6 1593.85   6
  -6  12   0 17895.1 1477.22   4
  -6  12   1 5334.98 877.643   4
  -6  12   2 8897.29 1071.38   6
  -6  12   3 1000.03 367.660   6
  -6  12   3 1135.46 388.856   9
   6  12   4 3688.14 652.588   7
  -6  12   4 4256.57 644.025   9
   6 -12   4 3585.05 652.665   3
  -6  13  -1 26227.6 1739.64   6
  -6  13  -1 26969.0 1759.44   4
  -6  13   0 5728.73 872.011   6
  -6  13   0 7520.65 983.811   4
  -6  13   1 22113.0 1703.92   6
  -6  13   1 25585.3 1806.10   4
  -6  13   2 7101.03 959.097   6
  -6  13   3 6164.14 791.184   6
  -6  13   3 8563.10 921.133   9
   6  13   4 3232.54 529.266   7
  -6  14  -1 1433.55 363.602   6
  -6  14  -1 1368.71 402.260   4
  -6  14   0 8727.34 1060.33   6
  -6  14   0 11010.3 1179.49   4
  -6  14   1 2429.62 640.936   6
  -6  14   1 1830.59 517.149   4
  -6  14   2 4828.75 794.013   6
   6  14   3 3726.72 637.461   7
  -6  14   3 2792.21 527.346   6
  -6  14   3 3043.57 534.079   9
  -6  15  -1 354.549 255.805   6
  -6  15  -1 626.044 371.890   4
  -6  15   0 736.259 409.921   6
  -6  15   0 676.584 412.319   4
  -6  15   1 595.538 328.803   6
  -6  15   1 521.353 326.035   4
  -6  15   2 6019.85 817.231   6
   6  15   3 3050.55 535.505   7
  -6  16  -1 3568.84 662.279   4
  -6  16   0 3935.05 686.126   6
  -6  16   0 4377.54 704.756   4
  -6  16   1 2709.41 585.451   6
  -6  16   2 10864.7 1004.86   6
  -6  17   0 3923.38 604.857   6
  -6  17   0 3482.89 569.038   4
  -6  17   1 596.405 314.205   6
  -7   0  -1 493.219 308.787   6
  -7   0   0 204.513 230.898   6
  -7   0   0-377.988 308.379   8
  -7   0   1 244.417 207.404   6
  -7   0   1-209.512 293.622   8
  -7   0   2 507.719 337.378   6
  -7   0   2-436.898 281.864   8
  -7   0   3 63.2816 357.662   5
   7   0   3-237.272 273.160   3
  -7   0   4 397.705 519.236   5
   7   0   4 2.33747 348.922   3
  -7   0   5 381.794 388.548   5
   7   0   5 400.917 377.496   3
  -7   1  -1 6662.71 802.025   6
  -7  -1   0 19061.9 1278.70   6
  -7   1   0 16844.4 1193.45   6
  -7  -1   0 19909.2 1345.34   8
  -7   1   0 21178.9 1420.70   8
  -7   1   0 20071.9 2386.85   2
  -7  -1   1 8201.23 825.986   6
  -7   1   1 5927.44 718.385   6
  -7   1   1 6812.90 1588.61   2
  -7  -1   1 6589.12 852.279   8
  -7   1   1 5451.83 758.392   8
  -7  -1   2 4054.11 628.335   6
  -7   1   2 3253.16 558.589   6
  -7  -1   2 3819.03 730.168   8
  -7   1   2 3603.21 677.947   8
  -7  -1   3 1817.80 585.979   5
   7  -1   3 1960.96 548.130   3
  -7  -1   4 2872.20 731.255   5
  -7   1   4 1774.00 671.368   5
   7   1   4 2126.76 471.803   3
   7  -1   4 1872.23 508.963   3
  -7  -1   5 658.625 340.349   5
   7   1   5 442.004 321.179   3
  -7   1   5 528.748 358.213   5
   7  -1   5 597.553 355.213   3
  -7   2  -2 1044.21 350.971   6
  -7   2  -1 6220.75 737.808   6
  -7  -2  -1 5899.52 743.262   8
  -7   2   0 1471.58 394.797   6
  -7   2   0 2531.83 883.519   2
  -7  -2   0 1957.18 476.297   8
  -7   2   0 1692.58 438.214   8
  -7  -2   1 5342.29 696.722   6
  -7   2   1 5868.18 741.245   6
  -7   2   1 4909.47 1326.00   2
  -7  -2   1 4703.54 726.688   8
  -7   2   1 5586.16 778.761   8
  -7   2   2 1039.63 327.548   6
  -7   2   2 822.376 798.727   2
  -7  -2   2 1241.72 503.460   8
  -7   2   2 848.121 339.592   8
  -7  -2   3 287.494 422.925   5
   7  -2   3 255.056 287.990   3
  -7  -2   4 22.9644 374.101   5
   7   2   4 766.832 443.330   3
  -7   2   4 1035.30 500.565   5
   7  -2   4 800.176 454.187   3
   7   2   5-316.735 368.126   3
  -7  -2   5-45.1999 356.497   5
  -7   2   5-125.791 327.422   5
   7  -2   5 337.767 281.634   3
  -7   3  -2 1505.12 375.661   6
  -7   3  -1 12537.0 1049.61   6
  -7  -3  -1 14767.3 1125.26   8
  -7   3   0 7797.89 835.773   6
  -7   3   0 5591.67 1329.94   2
  -7  -3   0 6271.58 764.052   8
  -7   3   0 7561.14 881.226   8
  -7   3   1 16571.4 1195.35   6
  -7   3   1 13444.4 2155.27   2
  -7  -3   1 14979.2 1228.11   8
  -7   3   1 13745.8 1189.86   8
  -7   3   2 1889.64 430.019   6
  -7   3   2 972.741 861.244   2
  -7   3   2 1396.74 428.072   9
  -7  -3   2 1848.03 457.261   8
  -7   3   2 1693.77 455.186   8
  -7  -3   3 5438.94 926.228   5
  -7   3   3 5652.45 820.190   9
   7  -3   3 5026.17 815.818   3
  -7  -3   4 2284.29 689.322   5
  -7   3   4 1814.70 560.433   5
   7  -3   4 2417.38 620.356   3
  -7   3   5 628.307 383.928   5
   7  -3   5 994.849 432.841   3
  -7   4  -1 2922.70 523.974   6
  -7   4   0 982.461 374.341   6
  -7   4   0 898.260 720.312   2
  -7  -4   0 493.399 235.643   8
  -7   4   1 2609.60 555.393   6
  -7   4   1 1405.51 870.614   2
  -7  -4   1 1649.89 469.508   8
  -7   4   1 2456.71 542.059   8
  -7   4   2 4188.96 674.230   6
  -7   4   2 4479.51 1448.15   2
  -7   4   2 3519.15 615.901   9
  -7   4   2 5245.96 804.783   8
  -7  -4   3 7326.79 1021.85   5
  -7   4   3 8266.52 942.889   9
   7  -4   4 13111.8 1341.37   3
  -7  -4   4 11213.2 1268.73   5
  -7   4   4 10233.7 1207.30   5
   7  -4   5 911.403 381.434   3
  -7   5  -1 12841.3 1075.75   6
  -7   5   0 33866.8 3354.01   2
  -7   5   0 34921.6 1796.40   6
  -7  -5   0 36644.8 1810.54   8
  -7   5   1 12393.9 1094.94   6
  -7   5   1 12510.8 2212.33   2
  -7  -5   1 11466.8 1102.92   8
  -7   5   1 12199.4 1156.66   8
  -7   5   2 116.035 291.010   6
  -7   5   2-46.6719 797.078   2
  -7  -5   2 125.941 317.265   5
  -7   5   2-6.27996 301.369   9
  -7   5   2-14.5808 242.794   8
  -7  -5   3 6042.13 942.534   5
  -7   5   3 5761.03 837.870   9
  -7  -5   4 1083.75 504.462   5
  -7   5   4 582.519 377.184   5
  -7   5   4 444.513 363.714   9
   7  -5   4 864.565 450.516   3
   7  -5   5 3187.67 639.329   3
  -7   6  -1 2161.72 496.954   6
  -7   6   0 36497.8 3652.61   2
  -7   6   0 35767.9 1894.02   6
  -7   6   1 2823.14 574.917   6
  -7   6   1 1910.78 1152.74   2
  -7  -6   1 2666.23 578.582   8
  -7   6   1 2598.89 570.650   8
  -7   6   2 14391.0 1224.92   6
  -7  -6   2 12616.4 1178.14   5
  -7   6   2 14181.0 1140.38   9
  -7  -6   3 1946.68 629.811   5
  -7   6   3 2628.17 617.764   9
  -7  -6   4 8478.68 1082.20   5
  -7   6   4 9443.32 1089.37   9
   7  -6   4 7708.72 1043.59   3
   7  -6   5 1253.03 457.605   3
  -7   7  -1 20666.1 1442.15   6
  -7   7   0 10345.3 983.277   4
  -7   7   0 12011.6 1141.77   6
  -7   7   0 12380.0 2235.72   2
  -7   7   1 18966.6 1449.48   6
  -7   7   1 22281.0 3179.34   2
  -7   7   1 17972.3 1372.27   8
  -7   7   2 3762.27 661.349   6
  -7   7   2 4314.74 658.480   9
  -7  -7   3 21155.3 1597.82   5
  -7   7   3 23918.4 1609.03   9
  -7  -7   4 2742.31 629.334   5
  -7   7   4 3431.67 682.159   9
   7  -7   4 2957.49 742.267   3
   7  -7   5 1133.54 441.672   3
  -7   8  -1 5212.17 778.482   6
  -7   8   0 16740.5 1386.71   6
  -7   8   0 17060.5 1317.15   4
  -7   8   0 15344.4 2543.60   2
  -7   8   1 3589.83 686.255   6
  -7   8   2 32311.6 1941.57   6
  -7  -8   3 3216.06 689.148   5
  -7   8   3 2463.19 562.269   9
   7   8   4 1512.24 488.753   7
  -7   8   4 2644.31 565.199   9
   7  -8   4 2428.40 605.742   3
   7  -8   5 249.317 259.906   3
  -7   9  -1 37806.2 2041.94   6
  -7   9   0 36481.3 2068.55   6
  -7   9   0 31610.5 1838.92   4
  -7   9   0 36594.7 1984.05   8
  -7   9   1 39625.0 2187.15   6
  -7   9   2 10586.5 1125.21   6
  -7   9   3 18296.4 1393.29   6
  -7   9   3 16905.6 1350.98   9
   7   9   4 475.125 301.962   7
  -7   9   4 444.323 241.018   9
   7  -9   4 23.9287 344.165   3
  -7  10  -1 557.177 334.395   6
  -7  10  -1 814.159 438.159   4
  -7  10   0 57279.2 2649.21   6
  -7  10   0 56910.0 2521.20   4
  -7  10   1 150.159 353.360   6
  -7  10   2 13165.8 1283.53   6
  -7  10   3 2611.55 580.263   6
  -7  10   3 3532.68 641.211   9
  -7  10   4 9132.09 940.407   9
   7 -10   4 9997.18 1080.90   3
   7  10   4 11413.8 1074.39   7
  -7  11  -1 12316.6 1188.56   6
  -7  11  -1 12494.6 1166.49   4
  -7  11   0 1347.93 472.060   6
  -7  11   0 474.013 354.647   4
  -7  11   1 10254.1 1173.35   6
  -7  11   2 3802.50 725.077   6
  -7  11   3 12723.5 1132.11   6
  -7  11   3 10680.2 1019.16   9
   7  11   4 1812.07 426.965   7
  -7  11   4 2554.88 506.702   9
   7 -11   4 1419.88 465.856   3
  -7  12  -1 4942.87 794.648   6
  -7  12  -1 4822.68 764.689   4
  -7  12   0 22538.7 1706.91   6
  -7  12   0 27571.5 1821.07   4
  -7  12   1 6207.15 923.444   6
  -7  12   2 35000.0 2045.68   6
  -7  12   3 2691.33 558.019   6
  -7  12   3 3058.38 549.582   9
   7 -12   4 9743.29 949.790   3
  -7  13  -1 17044.2 1389.07   6
  -7  13  -1 15137.8 1286.26   4
  -7  13   0 1337.29 480.871   6
  -7  13   0 681.105 354.837   4
  -7  13   1 15641.5 1399.55   6
  -7  13   2 1710.92 485.923   6
  -7  13   3 14409.8 1114.48   6
  -7  14  -1 6955.72 854.647   6
  -7  14  -1 5369.59 773.520   4
  -7  14   0 16312.6 1390.34   6
  -7  14   0 20954.4 1543.01   4
  -7  14   1 7187.60 943.224   6
  -7  14   2 14429.4 1243.96   6
   7  14   3 641.161 216.109   7
  -7  15  -1 31443.9 1697.82   4
  -7  15   0 1797.04 475.448   6
  -7  15   0 2647.97 551.859   4
  -7  15   1 31025.6 1819.89   6
  -7  15   2 1166.33 379.165   6
  -7  16   0 18547.9 1297.59   6
  -7  16   1 2275.18 485.702   6
  -8   0  -1 13017.8 1167.85   6
  -8   0  -1 11378.3 1148.96   8
  -8   0   0 251568. 5046.82   6
  -8   0   0 261945. 5352.04   8
  -8   0   1 13988.1 1197.42   6
  -8   0   1 14400.6 1318.28   8
  -8   0   2 51188.7 2197.61   6
  -8   0   2 43679.9 2418.94   8
  -8   0   3 5141.94 957.167   5
   8   0   4 24880.0 1611.38   3
  -8   0   4 25951.7 1978.73   5
   8   0   5 2796.64 559.115   3
  -8   0   5 2321.72 545.091   5
  -8   1  -1 104771. 3252.22   6
  -8  -1  -1 100886. 3276.57   8
  -8  -1   0 5400.44 804.799   6
  -8   1   0 6258.88 837.204   6
  -8  -1   0 7449.00 941.246   8
  -8   1   0 6291.26 852.495   8
  -8  -1   1 96435.4 3085.20   6
  -8   1   1 95730.0 3084.50   6
  -8  -1   1 98839.7 3410.10   8
  -8   1   1 92388.8 3306.76   8
  -8   1   2 16331.2 1256.90   6
  -8  -1   2 16019.9 1478.03   8
  -8   1   2 19187.8 1622.89   8
  -8  -1   3 32754.8 2246.59   5
  -8  -1   4 6620.96 1056.61   5
  -8   1   4 5233.02 958.723   5
   8  -1   4 5450.80 830.955   3
  -8  -1   5 10686.9 1137.65   5
  -8   1   5 7681.21 974.671   5
   8  -1   5 8981.35 911.928   3
  -8  -2  -2 76407.1 2849.44   8
  -8   2  -1 14380.7 1214.63   6
  -8  -2  -1 14333.3 1245.08   8
  -8   2   0 86250.6 2970.30   6
  -8  -2   0 82623.3 2991.28   8
  -8   2   0 81928.1 3032.02   8
  -8   2   0 78421.9 5184.61   2
  -8   2   1 14205.6 1215.89   6
  -8   2   1 16440.5 2561.65   2
  -8  -2   1 17451.1 1443.52   8
  -8   2   1 16409.0 1405.37   8
  -8   2   2 72289.1 2682.79   6
  -8  -2   2 76300.4 3211.13   8
  -8   2   2 73103.6 3114.95   8
  -8  -2   3 9838.77 1241.24   5
   8  -2   3 9130.21 1001.90   3
   8  -2   4 20689.2 1514.11   3
  -8  -2   4 21634.8 1756.97   5
  -8   2   4 19185.5 1679.87   5
  -8  -2   5 882.318 420.007   5
  -8   2   5 1609.43 496.445   5
   8  -2   5 1631.19 483.598   3
  -8   3  -2 9002.88 958.542   6
  -8   3  -1 44243.6 2131.94   6
  -8  -3  -1 47854.8 2220.19   8
  -8   3   0 30117.7 1780.75   6
  -8   3   0 25312.4 2976.17   2
  -8  -3   0 25495.8 1650.12   8
  -8   3   0 26850.4 1792.48   8
  -8   3   1 45892.9 2185.96   6
  -8  -3   1 42944.6 2267.88   8
  -8   3   1 41279.1 2205.70   8
  -8   3   2 8238.10 951.008   6
  -8  -3   2 6403.96 976.039   8
  -8   3   2 7913.53 1042.06   8
   8  -3   3 23826.8 1638.73   3
  -8  -3   3 25148.2 1912.84   5
  -8  -3   4 4438.66 865.593   5
  -8   3   4 5316.24 934.151   5
   8  -3   4 4608.77 752.124   3
  -8   3   5 6981.97 881.440   5
   8  -3   5 6307.33 762.643   3
  -8   4  -2 59656.5 2385.29   6
  -8   4  -1 23420.0 1559.99   6
  -8  -4  -1 24229.0 1561.39   8
  -8   4   0 64256.0 2616.35   6
  -8  -4   0 73386.0 2783.98   8
  -8   4   0 66697.9 2797.85   8
  -8   4   0 72275.0 5086.04   2
  -8   4   1 23441.0 1589.26   6
  -8   4   1 23221.2 3151.02   2
  -8  -4   1 26328.3 1783.09   8
  -8   4   1 18578.2 1515.36   8
  -8   4   2 53457.0 2385.31   6
  -8   4   2 56427.0 2710.64   8
  -8  -4   3 7605.68 1076.77   5
   8  -4   3 6713.04 961.457   3
  -8  -4   4 11459.9 1281.08   5
  -8   4   4 9597.55 1152.92   5
   8  -4   4 9096.71 1039.63   3
   8  -4   5 1239.58 412.337   3
  -8   5  -1 55322.0 2416.41   6
  -8   5   0 14953.9 1303.98   6
  -8   5   0 14265.6 2430.91   2
  -8  -5   0 14820.2 1272.20   8
  -8   5   0 16671.5 1422.94   8
  -8   5   1 54390.3 2442.67   6
  -8  -5   1 55851.8 2583.15   8
  -8   5   1 56384.6 2596.72   8
  -8   5   1 54983.6 4872.86   2
  -8   5   2 7225.99 931.799   6
  -8  -5   2 5699.53 859.366   5
  -8   5   2 5679.70 871.777   8
   8  -5   3 33533.5 2013.45   3
  -8  -5   3 35853.2 2186.24   5
  -8  -5   4 3660.88 706.047   5
  -8   5   4 3748.34 744.197   5
   8  -5   4 4547.60 773.363   3
   8  -5   5 9459.87 928.133   3
  -8   6  -1 13870.4 1249.20   6
  -8   6   0 2646.50 602.684   6
  -8   6   0 4560.98 1533.17   2
  -8   6   0 3382.64 721.287   8
  -8   6   1 12457.1 1218.76   6
  -8   6   1 12103.0 1210.12   8
  -8  -6   1 10228.9 1117.13   8
  -8   6   2 42316.7 2199.95   6
  -8  -6   2 45002.6 2306.96   5
  -8  -6   3 6494.09 909.677   5
  -8   6   3 7602.69 903.614   9
  -8   6   3 7395.77 1026.92   5
   8  -6   4 11581.5 1174.84   3
  -8  -6   4 11511.3 1170.97   5
  -8   7  -1 78679.7 2963.34   6
  -8   7   0 22851.3 1636.41   6
  -8   7   0 22318.8 1648.35   8
  -8   7   1 80579.4 3082.19   6
  -8   7   1 83413.2 3121.72   8
  -8   7   2 16336.8 1385.19   6
  -8  -7   3 58224.9 2601.85   5
  -8   7   3 59786.8 2449.23   9
   8  -7   4 30.7542 294.718   3
  -8   8  -1 3940.70 694.070   6
  -8   8   0 29251.4 1900.18   6
  -8   8   0 31599.6 1960.82   8
  -8   8   1 3481.13 737.115   6
  -8   8   2 7302.32 949.831   6
  -8   8   3 4888.30 696.471   9
   8  -8   4 15223.1 1299.23   3
  -8   9  -1 61719.3 2685.10   6
  -8   9   0 8175.89 1040.82   6
  -8   9   0 8058.81 993.450   8
  -8   9   1 57022.0 2700.15   6
  -8   9   2 3448.08 697.652   6
  -8   9   3 6410.26 809.224   6
  -8   9   3 7377.43 835.001   9
   8  -9   4 4631.08 749.050   3
  -8  10  -1 8092.58 1006.25   6
  -8  10   0 85172.4 3260.88   6
  -8  10   1 10363.8 1196.07   6
  -8  10   2 21492.2 1615.67   6
  -8  10   3 5733.75 767.881   6
   8 -10   4 2923.49 580.413   3
  -8  11  -1 2167.43 556.680   6
  -8  11   0 1754.25 591.321   6
  -8  11   1 2244.53 568.453   6
  -8  11   2 3585.46 703.125   6
  -8  11   3 3256.71 590.426   6
  -8  12  -1 6170.99 831.969   6
  -8  12   0 7646.62 991.245   6
  -8  12   1 7273.26 970.970   6
  -8  12   2 19473.2 1489.22   6
  -8  12   3 1538.06 417.394   6
  -8  13  -1 5909.71 781.375   6
  -8  13   0 3598.92 671.903   6
  -8  13   1 5998.20 868.146   6
  -8  13   2 3337.02 616.587   6
   8 -13   3 3761.42 611.596   3
  -8  14  -1 1392.01 406.613   6
  -8  14   0 1761.67 504.024   6
  -8  14   1 1232.42 438.400   6
  -8  14   2 3847.15 621.722   6
  -8  15   0 319.815 253.547   6
  -8  15   1 3471.10 602.496   6
  -9   0  -2 250.469 437.983   8
  -9   0  -1 38.6665 339.345   8
  -9   0   0 492.046 381.596   6
  -9   0   0-524.309 384.682   8
  -9   0   1 33.1732 331.941   6
  -9   0   1 717.369 480.664   8
  -9   0   2-280.239 358.620   8
  -9   0   3-149.645 441.800   5
  -9   0   4-236.204 315.668   5
  -9  -1  -2 474.603 350.964   8
  -9   1  -1 3639.86 697.292   6
  -9  -1  -1 3214.44 757.345   8
  -9   1  -1 2915.83 699.590   8
  -9   1   0 8398.66 1017.80   6
  -9  -1   0 8771.28 1073.88   8
  -9   1   0 8413.61 1090.39   8
  -9   1   1 2108.72 563.109   6
  -9  -1   1 1798.38 546.143   8
  -9   1   1 2804.95 695.845   8
  -9   1   2 723.518 387.077   6
  -9  -1   2 83.7744 343.524   8
  -9   1   2 1020.75 545.456   8
  -9  -1   3 1027.31 572.844   5
  -9   1   3 898.937 465.765   5
  -9  -1   4 1209.29 602.339   5
  -9   1   4 656.100 363.527   5
  -9  -2  -2 1295.82 498.405   8
  -9   2  -1 3293.66 653.853   6
  -9  -2  -1 3617.60 731.312   8
  -9   2  -1 5060.29 886.919   8
  -9   2   0 16233.4 1406.18   6
  -9  -2   0 15152.1 1406.99   8
  -9   2   0 14614.4 1415.51   8
  -9   2   1 5039.24 808.088   6
  -9  -2   1 4221.58 792.630   8
  -9   2   1 4409.60 836.878   8
  -9   2   2 1078.14 471.007   6
  -9  -2   2 437.123 448.193   8
  -9   2   2 1112.60 426.496   8
  -9  -2   3 1512.13 646.162   5
  -9   2   3 727.309 538.853   5
  -9  -2   4 810.137 453.481   5
  -9   2   4 1.41666 355.690   5
  -9   3  -1 16268.5 1387.58   6
  -9  -3  -1 16391.0 1414.52   8
  -9   3  -1 15981.5 1497.15   8
  -9   3   0 1993.92 531.651   6
  -9  -3   0 2499.84 628.115   8
  -9   3   0 1528.96 508.732   8
  -9   3   1 15665.7 1369.45   6
  -9  -3   1 15851.5 1483.83   8
  -9   3   1 15506.6 1454.09   8
  -9   3   2 1938.32 541.936   6
  -9  -3   2 977.916 506.303   8
  -9   3   2 1361.09 545.704   8
  -9  -3   3 12794.9 1378.83   5
  -9   3   3 12728.4 1414.49   5
  -9  -3   4 873.175 447.483   5
  -9   3   4 234.430 404.023   5
   9  -3   4 662.948 301.233   3
  -9   4  -2 9057.21 997.922   6
  -9   4  -1 1135.97 496.504   6
  -9  -4  -1 1376.56 497.393   8
  -9   4  -1 1556.45 559.643   8
  -9   4   0 839.398 448.911   6
  -9  -4   0 1189.39 499.188   8
  -9   4   0 1344.29 510.772   8
  -9   4   1 1335.58 495.815   6
  -9  -4   1 1157.04 495.081   8
  -9   4   1 1225.04 437.279   8
  -9   4   2 9824.40 1099.31   6
  -9  -4   2 11079.7 1267.79   5
  -9   4   2 9521.10 1179.25   8
  -9  -4   3 1785.41 549.092   5
  -9   4   3 1698.73 639.597   5
   9  -4   3 2696.22 608.271   3
  -9  -4   4 4903.54 800.467   5
  -9   4   4 4004.34 736.815   5
   9  -4   4 3803.86 650.493   3
  -9   5  -2 1763.31 517.605   6
  -9   5  -1 4787.48 808.642   6
  -9   5   0 34762.1 2048.62   6
  -9  -5   0 33544.4 2023.77   8
  -9   5   0 33907.0 2131.85   8
  -9   5   1 4767.63 791.303   6
  -9  -5   1 3342.75 737.140   8
  -9   5   1 4645.33 791.353   8
  -9   5   2 1495.86 518.522   6
  -9  -5   2 2453.26 664.260   5
  -9   5   2 2817.42 809.872   8
  -9  -5   3 2436.56 636.251   5
  -9   5   3 1433.71 601.438   5
   9  -5   3 1090.22 447.332   3
  -9  -5   4 998.001 406.808   5
  -9   5   4 586.171 338.369   5
   9  -5   4 753.814 412.862   3
  -9   6  -1 4351.76 764.419   6
  -9   6   0 82095.7 3200.55   6
  -9   6   0 84808.6 3339.32   8
  -9   6   1 3543.85 694.631   6
  -9   6   1 2706.19 720.986   8
  -9   6   2 6829.10 932.479   6
  -9  -6   2 6450.54 905.301   5
  -9   6   2 8624.12 1076.56   8
  -9  -6   3 704.337 358.722   5
  -9   6   3-301.033 480.550   5
   9  -6   3 834.023 447.705   3
  -9  -6   4 4006.14 662.676   5
   9  -6   4 3536.40 650.403   3
  -9   7  -1 20055.5 1571.17   6
  -9   7   0 2433.42 623.681   6
  -9   7   0 3468.25 718.617   8
  -9   7   1 18061.6 1518.18   6
  -9   7   1 20091.9 1602.80   8
  -9   7   2 3390.06 667.388   6
  -9  -7   3 3224.43 620.632   5
  -9   7   3 2133.88 561.745   5
   9  -7   3 3699.47 702.528   3
   9  -7   4 543.749 334.879   3
  -9   8  -1 1079.03 389.759   6
  -9   8  -1 1309.46 567.485   8
  -9   8   0 11398.6 1217.29   6
  -9   8   0 16219.2 1448.61   8
  -9   8   1 2056.19 587.712   6
  -9   8   2 4116.37 753.689   6
   9  -8   3 5741.48 846.649   3
   9  -8   4 3996.81 619.733   3
  -9   9  -1 27653.1 1803.38   6
  -9   9  -1 30223.1 1996.60   8
  -9   9   0 428.220 437.416   6
  -9   9   0-263.289 396.817   8
  -9   9   1 28654.1 1927.14   6
  -9   9   2 479.718 365.519   6
   9  -9   3 4868.73 746.493   3
  -9  10  -1 6923.46 921.764   6
  -9  10  -1 9926.65 1114.98   8
  -9  10   0 14031.6 1380.03   6
  -9  10   1 9773.81 1128.08   6
  -9  10   2 12859.3 1224.09   6
   9 -10   3 1044.76 454.233   3
  -9  11  -2 5007.90 771.631   8
  -9  11  -1 10092.7 1060.83   6
  -9  11  -1 10164.9 1084.06   8
  -9  11   0 5667.91 863.253   6
  -9  11   1 9342.97 1082.89   6
  -9  11   2 3239.08 633.742   6
   9 -11   3 9165.11 934.305   3
  -9  12  -2 30713.0 1712.91   8
  -9  12  -1 4545.97 673.768   6
  -9  12   0 6314.32 877.711   6
  -9  12   1 4611.82 750.059   6
  -9  12   2 33183.5 1783.90   6
  -9  13  -1 5823.37 740.511   6
  -9  13   0 969.303 384.245   6
  -9  13   1 5698.57 789.182   6
  -9  13   2 7655.61 837.391   6
  -9  14   0 11044.0 996.708   6
  -9  14   1-64.1510 219.477   6
 -10   0  -3 4697.36 783.820   8
 -10   0  -2 13996.2 1357.64   8
 -10   0  -1 63115.8 2959.72   8
 -10   0   0 74112.5 3248.68   8
 -10   0   1 63767.5 3071.39   8
 -10   0   2 10634.4 1321.29   8
 -10   0   3 4304.22 843.894   5
 -10   0   4 6247.32 856.584   5
 -10   1  -3 16415.5 1410.56   8
 -10  -1  -2 10895.8 1187.12   8
 -10   1  -2 9112.34 1134.92   8
 -10  -1  -1 80356.3 3291.67   8
 -10   1  -1 80176.3 3347.64   8
 -10   1   0 11310.5 1242.82   6
 -10  -1   0 9335.53 1178.14   8
 -10   1   0 10536.2 1281.55   8
 -10   1   1 67219.0 2833.77   6
 -10  -1   1 71068.6 3215.54   8
 -10   1   1 67855.7 3171.20   8
 -10  -1   2 8154.77 1135.34   8
 -10   1   2 7934.23 1132.45   8
 -10  -1   3 15828.9 1521.08   5
 -10   1   3 15488.6 1510.69   5
 -10  -1   4 887.504 384.622   5
 -10   1   4 1384.46 447.444   5
 -10   2  -3 6211.92 916.623   8
 -10  -2  -2 26921.9 1810.09   8
 -10   2  -2 25411.0 1889.91   8
 -10  -2  -1 5733.40 917.360   8
 -10   2  -1 7454.96 1071.71   8
 -10   2   0 19689.8 1588.69   6
 -10  -2   0 20164.1 1672.05   8
 -10   2   0 20010.6 1723.37   8
 -10   2   1 6338.31 920.480   6
 -10  -2   1 7049.09 1063.03   8
 -10   2   1 5319.22 933.125   8
 -10   2   2 25714.2 1706.73   6
 -10  -2   2 29559.3 2091.07   8
 -10   2   2 29245.0 2088.73   8
 -10  -2   3 5769.99 960.209   5
 -10   2   3 5705.48 944.019   5
 -10  -2   4 11210.7 1133.46   5
 -10   2   4 10379.6 1097.55   5
 -10   3  -4 4119.01 672.113   8
 -10   3  -3 22872.0 1714.63   8
 -10   3  -2 12625.3 1355.66   8
 -10   3  -1 36715.4 2127.57   6
 -10  -3  -1 33837.6 2059.12   8
 -10   3  -1 33817.0 2197.03   8
 -10   3   0 19282.8 1580.59   6
 -10  -3   0 16233.7 1511.48   8
 -10   3   0 17108.9 1574.80   8
 -10   3   1 39239.1 2185.30   6
 -10  -3   1 39488.2 2353.68   8
 -10   3   1 39680.3 2411.61   8
 -10   3   2 12191.4 1203.63   6
 -10   3   2 13029.7 1380.41   8
 -10  -3   3 20877.2 1663.89   5
 -10   3   3 23793.5 1835.68   5
 -10  -3   4 3447.95 631.573   5
 -10   3   4 3734.92 688.975   5
 -10   4  -4 10613.0 1037.77   8
 -10   4  -2 45229.0 2543.06   8
 -10   4  -1 2717.78 640.652   6
 -10  -4  -1 2413.20 593.547   8
 -10   4  -1 3434.24 746.627   8
 -10   4   0 31282.1 2001.10   6
 -10  -4   0 33408.1 2105.24   8
 -10   4   0 31353.7 2102.65   8
 -10   4   1 1851.34 587.230   6
 -10  -4   1 2327.72 596.036   8
 -10   4   1 2589.92 696.223   8
 -10   4   2 47604.3 2347.16   6
 -10  -4   2 43062.0 2384.98   5
 -10   4   2 47110.3 2527.57   8
 -10  -4   3 2517.72 613.435   5
 -10   4   3 1500.66 442.116   5
 -10  -4   4 10286.2 1019.46   5
 -10   4   4 8701.52 929.824   5
 -10   5  -4 5603.82 761.567   8
 -10   5  -2 9133.60 1156.96   8
 -10   5  -1 15302.3 1365.78   6
 -10   5  -1 15414.3 1505.86   8
 -10   5   0 9956.86 1139.33   6
 -10  -5   0 11496.7 1214.95   8
 -10   5   0 11537.4 1303.99   8
 -10   5   1 16378.4 1461.92   6
 -10  -5   1 13204.0 1363.53   8
 -10   5   1 17178.3 1550.66   8
 -10   5   2 8608.13 1013.31   6
 -10  -5   2 7606.75 976.302   5
 -10   5   2 7969.67 1030.16   8
 -10  -5   3 8582.98 1019.23   5
 -10   5   3 8505.02 1048.99   5
 -10   6  -2 23401.9 1820.24   8
 -10   6  -1 6420.50 898.848   6
 -10   6  -1 8248.37 1093.39   8
 -10   6   0 20503.7 1630.56   6
 -10   6   0 19047.6 1632.89   8
 -10   6   1 7584.90 1022.90   6
 -10   6   1 9963.14 1160.03   8
 -10   6   2 24996.2 1696.34   6
 -10   6   2 24660.3 1734.59   8
 -10  -6   3 5792.33 795.712   5
 -10   6   3 7163.85 936.488   5
  10  -6   3 7488.13 874.083   3
 -10   7  -2 6637.78 956.625   8
 -10   7  -1 11620.9 1185.06   6
 -10   7  -1 14607.0 1444.19   8
 -10   7   0 6578.30 968.817   6
 -10   7   0 6549.51 978.570   8
 -10   7   1 11581.7 1212.87   6
 -10   7   1 8821.17 1059.17   8
 -10   7   2 8035.23 982.555   6
  10  -7   3 7805.94 866.308   3
 -10   8  -2 5622.83 876.081   8
 -10   8  -1 8747.26 1010.18   6
 -10   8  -1 8288.47 1066.65   8
 -10   8   0 20862.3 1631.46   6
 -10   8   0 20107.1 1599.64   8
 -10   8   1 7840.97 1016.06   6
 -10   8   2 4969.56 746.689   6
  10  -8   3 3914.92 650.471   3
 -10   9  -3 2890.43 582.947   8
 -10   9  -2 6205.62 905.781   8
 -10   9  -1 11870.1 1157.73   6
 -10   9  -1 13426.3 1293.55   8
 -10   9   0 12487.4 1231.61   6
 -10   9   0 12961.4 1257.39   8
 -10   9   1 10473.2 1147.84   6
 -10   9   2 4229.72 696.627   6
 -10  10  -2 7838.22 946.065   8
 -10  10  -1 4589.69 724.904   6
 -10  10  -1 4938.31 742.702   8
 -10  10   0 21732.5 1590.35   6
 -10  10   1 4826.45 782.299   6
 -10  10   2 7466.73 860.091   6
 -10  11  -1 7315.94 846.321   6
 -10  11   0 2246.46 555.823   6
 -10  11   1 6284.27 841.877   6
 -10  11   2 2748.77 498.160   6
 -10  12   0 2522.69 535.584   6
 -10  12   1 1121.70 372.320   6
 -11   0  -2-711.955 413.971   8
 -11   0  -1-301.012 460.009   8
 -11   0   0 170.778 358.265   8
 -11   0   1 137.309 357.870   8
 -11   0   2 334.098 330.457   8
 -11   0   3 600.500 399.308   5
 -11   1  -3 335.679 359.748   8
 -11  -1  -2 5016.45 792.904   8
 -11   1  -2 7198.92 982.201   8
 -11  -1  -1 735.140 395.229   8
 -11   1  -1 1396.70 570.814   8
 -11  -1   0 2350.10 662.965   8
 -11   1   0 1668.07 614.472   8
 -11  -1   1 842.909 469.436   8
 -11   1   1 880.280 466.999   8
 -11   1   2 5751.29 935.793   8
 -11  -1   3 59.5047 303.025   5
 -11   1   3-324.132 336.618   5
 -11   2  -3 248.626 326.830   8
 -11   2  -2 2122.75 560.415   8
 -11  -2  -1 14045.3 1348.59   8
 -11   2  -1 15750.2 1523.23   8
 -11  -2   0 3912.54 769.114   8
 -11   2   0 2508.90 611.424   8
 -11  -2   1 13401.3 1415.61   8
 -11   2   1 12751.7 1391.58   8
 -11  -2   2 2149.97 612.474   5
 -11   2   2 2896.88 683.492   8
 -11  -2   3-198.825 348.499   5
 -11   2   3 77.7176 300.642   5
 -11   3  -3 748.206 357.972   8
 -11   3  -2 450.693 369.483   8
 -11  -3  -1 304.628 307.165   8
 -11   3  -1 612.123 484.600   8
 -11   3   0 583.288 351.063   6
 -11  -3   0 591.342 410.140   8
 -11   3   0 1195.80 520.839   8
 -11   3   1 1184.89 486.627   6
 -11  -3   1 356.473 389.265   8
 -11   3   1 137.340 364.466   8
 -11  -3   2 1199.52 499.124   5
 -11   3   2 613.083 405.030   8
 -11  -3   3 757.812 363.895   5
 -11   3   3 925.254 405.422   5
 -11   4  -3 1984.25 559.935   8
 -11   4  -2 4654.95 815.780   8
 -11   4  -1 786.058 495.664   8
 -11   4   0 1838.12 545.123   6
 -11  -4   0 2156.33 585.265   8
 -11   4   0 3002.12 721.713   8
 -11   4   1 308.358 261.961   6
 -11   4   1 206.584 311.427   8
 -11   4   2 6000.27 808.735   6
 -11  -4   2 4029.80 727.678   5
 -11   4   2 5257.56 848.227   8
 -11  -4   3 1542.40 464.107   5
 -11   4   3 1726.64 539.271   5
 -11   5  -3 297.642 286.080   8
 -11   5  -2 1740.87 490.121   8
 -11   5  -1 4001.55 813.815   8
 -11   5   0-236.265 314.621   6
 -11  -5   0 79.0806 374.233   8
 -11   5   0-174.281 291.638   8
 -11   5   1 3952.75 744.830   6
 -11   5   1 3714.10 726.794   8
 -11   5   2 2802.03 580.500   6
 -11  -5   2 2072.07 499.763   5
 -11   5   2 2846.02 589.044   8
 -11  -5   3 505.033 329.484   5
 -11   5   3-164.230 242.568   5
 -11   6  -3 853.051 357.038   8
 -11   6  -2 3303.93 685.160   8
 -11   6  -1 622.197 353.449   6
 -11   6  -1 892.866 468.018   8
 -11   6   0 6890.27 910.854   6
 -11   6   0 8126.53 1046.83   8
 -11   6   1 1265.76 448.959   6
 -11   6   1 1156.81 402.879   8
 -11   6   2 3093.82 603.780   6
 -11   7  -2 1855.24 496.476   8
 -11   7  -1 4927.35 736.547   6
 -11   7  -1 6586.57 937.274   8
 -11   7   0 3585.90 671.124   6
 -11   7   0 3715.03 749.699   8
 -11   7   1 6822.17 939.429   6
 -11   7   1 6519.31 869.338   8
 -11   7   2 1089.44 394.351   6
 -11   8  -2 3485.82 657.438   8
 -11   8  -1 2284.48 503.693   6
 -11   8  -1 1253.97 428.962   8
 -11   8   0 2091.18 538.333   6
 -11   8   0 1932.74 500.880   8
 -11   8   1 976.195 420.677   6
 -11   8   2 4194.76 640.320   6
 -11   9  -2 2088.34 505.341   8
 -11   9  -1 10027.3 984.846   6
 -11   9  -1 10740.2 1071.38   8
 -11   9   0 3758.50 670.810   6
 -11   9   0 3704.66 661.298   8
 -11   9   1 11656.9 1092.16   6
 -11  10   0 7402.17 856.664   6
 -11  10   1 2211.48 505.271   6
 -12   0  -2 19324.2 1414.05   8
 -12   0  -1 6999.38 952.388   8
 -12   0   0 26724.7 1886.28   8
 -12   0   1 6730.53 954.099   8
 -12   0   2 18358.8 1475.58   5
 -12  -1  -2 4899.59 748.380   8
 -12   1  -2 4300.88 717.592   8
 -12  -1  -1 14749.7 1352.42   8
 -12   1  -1 11841.0 1246.72   8
 -12  -1   0 4147.27 770.660   8
 -12   1   0 5389.17 875.764   8
 -12  -1   1 14077.4 1352.21   8
 -12   1   1 14998.9 1407.28   8
 -12  -1   2 6005.55 880.310   5
 -12   2  -2 14995.4 1295.65   8
 -12  -2  -1 1338.69 462.172   8
 -12   2  -1 1517.70 532.764   8
 -12  -2   0 12987.7 1279.00   8
 -12   2   0 11860.3 1270.79   8
 -12  -2   1 2333.56 561.551   8
 -12   2   1 1851.71 533.742   8
 -12  -2   2 14368.1 1256.63   5
 -12   3  -2 9802.11 1049.73   8
 -12   3  -1 16664.8 1447.16   8
 -12  -3   0 12060.9 1235.03   8
 -12   3   0 13539.6 1351.69   8
 -12   3   1 15065.9 1390.17   8
 -12  -3   2 12906.2 1158.20   5
 -12   4  -2 671.328 311.073   8
 -12   4  -1 14938.5 1350.57   8
 -12  -4   0 8366.37 977.964   8
 -12   4   0 6493.04 933.872   8
 -12   4   1 12713.5 1232.41   8
 -12   5  -2 3428.57 637.886   8
 -12   5  -1 8590.36 1018.50   8
 -12   5   0 7710.04 989.789   8
 -12   5   1 5970.07 840.564   8
 -12   6  -1 9417.24 1060.28   8
 -12   6   0 6235.07 855.084   8
 -12   6   1 9772.79 998.187   8
 -12   7  -1 6997.52 851.720   8
 -12   7   0 510.450 340.538   8
 -12   7   1 5133.04 718.123   6
 -12   8   0 8571.07 868.724   6
 -13   0   0-264.128 261.313   8
 -13   0   1 7.53760 260.421   8
 -13  -1   0 1021.39 365.151   8
 -13   1   0 1217.16 405.387   8
 -13   1   1-103.980 266.905   8
 -13   2   0-185.968 305.383   8
 -13   2   1-254.129 296.416   8
 -13   3   0-3.20737 224.437   8
   0   0   0    0.00    0.00   0
TITL 2214MG14 in Pna2(1)
REM Pna2(1) (#33, found as P2(1)nb in bca setting)
CELL 1.54184  11.597144  17.179011   5.992248  90.0000  90.0000  90.0000
ZERR    2.00   0.000612   0.000959   0.000349   0.0000   0.0000   0.0000
LATT -1
SYMM -x,-y, z+1/2
SYMM  x+1/2,-y+1/2, z
SYMM -x+1/2, y+1/2, z+1/2
SFAC C N Br
UNIT 28.00 26.00 2.00
TREF
HKLF 4
END
;

# END of CIF
_exptl_crystal_recrystallization_method 
'Re-crystallisation from solvent: ethyl acetate and petroleum ether'
####################################################################### 
# 
# This file contains crystal structure data downloaded from the 
# Cambridge Structural Database (CSD) hosted by the Cambridge 
# Crystallographic Data Centre (CCDC).
# 
# Full information about CCDC data access policies and citation 
# guidelines are available at http://www.ccdc.cam.ac.uk/access/V1 
# 
# Audit and citation data items may have been added by the CCDC. 
# Please retain this information to preserve the provenance of 
# this file and to allow appropriate attribution of the data. 
# 
#######################################################################

data_2208mg15
_database_code_depnum_ccdc_archive 'CCDC 2176284'
loop_
_audit_author_name
_audit_author_address
'Paul Bernhardt'
;The University of Queensland
Australia
;
_audit_update_record             
;
2022-06-01 deposited with the CCDC.	2022-08-17 downloaded from the CCDC.
;
# start Validation Reply Form
_vrf_THETM01_2208mg15            
;
PROBLEM: The value of sine(theta_max)/wavelength is less than 0.575
RESPONSE: theta limit set by dual source diffractometer
;
# Added during the CSD deposition process: Wednesday 01 June 2022 09:38 AM
# end Validation Reply Form


_audit_creation_date             2022-05-30T14:21:17-00:00
_audit_creation_method           'WinGX routine CIF_UPDATE'
_audit_conform_dict_name         cif_core.dic
_audit_conform_dict_version      2.4.5
_audit_conform_dict_location     ftp://ftp.iucr.org/pub/cif_core.dic

#----------------------------------------------------------------------------#
#                   CHEMICAL INFORMATION                                     #
#----------------------------------------------------------------------------#

_chemical_formula_sum            'C10 H9 Br2 N'
_chemical_formula_weight         303

#----------------------------------------------------------------------------#
#                   UNIT CELL INFORMATION                                    #
#----------------------------------------------------------------------------#

_symmetry_cell_setting           monoclinic
_symmetry_space_group_name_H-M   'P 21/c'
_symmetry_space_group_name_Hall  '-P 2ybc'
_symmetry_Int_Tables_number      14
loop_
_symmetry_equiv_pos_as_xyz
'x, y, z'
'-x, y+1/2, -z+1/2'
'-x, -y, -z'
'x, -y-1/2, z-1/2'

_cell_length_a                   6.3061(2)
_cell_length_b                   13.0601(4)
_cell_length_c                   13.0615(5)
_cell_angle_alpha                90
_cell_angle_beta                 99.138(4)
_cell_angle_gamma                90
_cell_volume                     1062.07(6)
_cell_formula_units_Z            4
_cell_measurement_temperature    190(2)
_cell_measurement_reflns_used    2105
_cell_measurement_theta_min      4.8
_cell_measurement_theta_max      61.39
_cell_measurement_wavelength     1.54184

#----------------------------------------------------------------------------#
#                   CRYSTAL INFORMATION                                      #
#----------------------------------------------------------------------------#

_exptl_crystal_description       prism
_exptl_crystal_colour            colourless
_exptl_crystal_size_max          0.1
_exptl_crystal_size_mid          0.05
_exptl_crystal_size_min          0.02
_exptl_crystal_density_diffrn    1.895
_exptl_crystal_density_method    'not measured'
_exptl_crystal_F_000             584

#----------------------------------------------------------------------------#
#                   ABSORPTION CORRECTION                                    #
#----------------------------------------------------------------------------#

_exptl_absorpt_coefficient_mu    9.294
_exptl_absorpt_correction_type   multi-scan
_exptl_absorpt_process_details   
;
        CrysAlisPro 1.171.40.84a (Rigaku Oxford Diffraction, 2020)
        Empirical absorption correction using spherical harmonics,
        implemented in SCALE3 ABSPACK scaling algorithm.
;
_exptl_absorpt_correction_T_min  0.798
_exptl_absorpt_correction_T_max  1

#----------------------------------------------------------------------------#
#                   DATA COLLECTION                                          #
#----------------------------------------------------------------------------#

_diffrn_source                   'fine-focus sealed X-ray tube'
_diffrn_ambient_temperature      190(2)
_diffrn_radiation_wavelength     1.54184
_diffrn_radiation_type           CuK\a
_diffrn_radiation_monochromator  mirror
_diffrn_radiation_probe          x-ray
_diffrn_detector                 'CCD plate'
_diffrn_detector_area_resol_mean 8.02
_diffrn_orient_matrix_ub_11      0.204999
_diffrn_orient_matrix_ub_12      -0.019926
_diffrn_orient_matrix_ub_13      -0.047349
_diffrn_orient_matrix_ub_21      0.138506
_diffrn_orient_matrix_ub_22      0.02408
_diffrn_orient_matrix_ub_23      0.105335
_diffrn_orient_matrix_ub_31      -0.00678
_diffrn_orient_matrix_ub_32      -0.1137
_diffrn_orient_matrix_ub_33      0.030564
_diffrn_measurement_device       '\k-geometry diffractometer'
_diffrn_measurement_device_type  
'Agilent Technologies Xcalibur, EosS2, Gemini ultra'
_diffrn_measurement_method       '\w scans'
_diffrn_standards_number         0
_diffrn_standards_interval_time  .
_diffrn_standards_interval_count .
_diffrn_standards_decay_%        ?
_diffrn_reflns_av_R_equivalents  0.0331
_diffrn_reflns_av_unetI/netI     0.0373
_diffrn_reflns_number            4137
_diffrn_reflns_limit_h_min       -7
_diffrn_reflns_limit_h_max       7
_diffrn_reflns_limit_k_min       -14
_diffrn_reflns_limit_k_max       10
_diffrn_reflns_limit_l_min       -12
_diffrn_reflns_limit_l_max       14
_diffrn_reflns_theta_min         4.819
_diffrn_reflns_theta_max         61.704
_diffrn_reflns_theta_full        61.704
_diffrn_measured_fraction_theta_full 0.989
_diffrn_measured_fraction_theta_max 0.989
_diffrn_reflns_Laue_measured_fraction_full 0.989
_diffrn_reflns_Laue_measured_fraction_max 0.989
_diffrn_reflns_point_group_measured_fraction_full 0.989
_diffrn_reflns_point_group_measured_fraction_max 0.989
_reflns_Friedel_coverage         0
_reflns_number_total             1645
_reflns_number_gt                1457
_reflns_threshold_expression     'I > 2\s(I)'
_diffrn_reflns_reduction_process 
;
 Scaled and merged with Sortav
 R.H. Blessing, (1987) Cryst. Rev. 1, 3-58
 R.H. Blessing, (1989) J. Appl. Cryst. 22, 396-397
;

#----------------------------------------------------------------------------#
#                   COMPUTER PROGRAMS USED                                   #
#----------------------------------------------------------------------------#

_computing_data_collection       'CrysalisPro (Agilent Technologies,     )'
_computing_cell_refinement       'CrysalisPro (Agilent Technologies,     )'
_computing_data_reduction        'CrysalisPro (Agilent Technologies,     )'
_computing_structure_refinement  'SHELXL-2018/1 (Sheldrick, 2018)'
_computing_molecular_graphics    'Ortep for Windows (Farrugia, 2012)'
_computing_publication_material  'WinGX publication routines (Farrugia, 2012)'

#----------------------------------------------------------------------------#
#                   STRUCTURE SOLUTION                                       #
#----------------------------------------------------------------------------#

_atom_sites_solution_hydrogens   geom

#----------------------------------------------------------------------------#
#                   REFINEMENT INFORMATION                                   #
#----------------------------------------------------------------------------#

_shelx_SHELXL_version_number     2018/1
_refine_ls_structure_factor_coef Fsqd
_refine_ls_matrix_type           full
_refine_ls_weighting_scheme      calc
_refine_ls_weighting_details     
'w=1/[\s^2^(Fo^2^)+(0.0271P)^2^+0.4958P] where P=(Fo^2^+2Fc^2^)/3'
_refine_ls_hydrogen_treatment    constr
_refine_ls_extinction_method     none
_refine_ls_number_reflns         1645
_refine_ls_number_parameters     118
_refine_ls_number_restraints     0
_refine_ls_number_constraints    0
_refine_ls_R_factor_all          0.0332
_refine_ls_R_factor_gt           0.028
_refine_ls_wR_factor_ref         0.0664
_refine_ls_wR_factor_gt          0.0636
_refine_ls_goodness_of_fit_ref   1.061
_refine_ls_restrained_S_all      1.061
_refine_ls_shift/su_max          0.001
_refine_ls_shift/su_mean         0
_refine_diff_density_max         0.47
_refine_diff_density_min         -0.368
_refine_diff_density_rms         0.083

#----------------------------------------------------------------------------#
#                   CONSTRAINTS AND RESTRAINTS                               #
#----------------------------------------------------------------------------#


#----------------------------------------------------------------------------#
#                   ATOMIC TYPES, COORDINATES AND THERMAL PARAMETERS         #
#----------------------------------------------------------------------------#

loop_
_atom_type_symbol
_atom_type_description
_atom_type_scat_dispersion_real
_atom_type_scat_dispersion_imag
_atom_type_scat_source
C C 0.0181 0.0091 'International Tables Vol C Tables 4.2.6.8 and 6.1.1.4'
H H 0 0 'International Tables Vol C Tables 4.2.6.8 and 6.1.1.4'
Br Br -0.6763 1.2805 'International Tables Vol C Tables 4.2.6.8 and 6.1.1.4'
N N 0.0311 0.018 'International Tables Vol C Tables 4.2.6.8 and 6.1.1.4'

loop_
_atom_site_label
_atom_site_type_symbol
_atom_site_fract_x
_atom_site_fract_y
_atom_site_fract_z
_atom_site_U_iso_or_equiv
_atom_site_adp_type
_atom_site_occupancy
_atom_site_site_symmetry_order
_atom_site_calc_flag
_atom_site_refinement_flags_posn
_atom_site_refinement_flags_adp
_atom_site_refinement_flags_occupancy
_atom_site_disorder_assembly
_atom_site_disorder_group
C1 C 0.5359(6) 0.6507(3) 0.4559(3) 0.0312(8) Uani 1 1 d . . . . .
H1A H 0.408379 0.695949 0.446372 0.037 Uiso 1 1 calc R U . . .
H1B H 0.48367 0.579136 0.44899 0.037 Uiso 1 1 calc R U . . .
C2 C 0.6561(6) 0.6656(3) 0.5648(3) 0.0273(8) Uani 1 1 d . . . . .
H2 H 0.785548 0.620275 0.574619 0.033 Uiso 1 1 calc R U . . .
C3 C 0.5268(6) 0.6440(3) 0.6499(3) 0.0263(8) Uani 1 1 d . . . . .
C4 C 0.3313(6) 0.6915(3) 0.6529(3) 0.0320(8) Uani 1 1 d . . . . .
H4 H 0.273569 0.736649 0.598611 0.038 Uiso 1 1 calc R U . . .
C5 C 0.2185(6) 0.6738(3) 0.7344(3) 0.0318(8) Uani 1 1 d . . . . .
H5 H 0.086145 0.707741 0.736874 0.038 Uiso 1 1 calc R U . . .
C6 C 0.3015(6) 0.6067(3) 0.8112(3) 0.0269(8) Uani 1 1 d . . . . .
C7 C 0.4938(6) 0.5569(3) 0.8097(3) 0.0292(8) Uani 1 1 d . . . . .
H7 H 0.548706 0.510453 0.863355 0.035 Uiso 1 1 calc R U . . .
C8 C 0.6060(6) 0.5760(3) 0.7282(3) 0.0294(8) Uani 1 1 d . . . . .
H8 H 0.738449 0.541971 0.726128 0.035 Uiso 1 1 calc R U . . .
C9 C 0.6653(7) 0.6722(3) 0.3690(3) 0.0360(9) Uani 1 1 d . . . . .
H9A H 0.573544 0.658555 0.301552 0.043 Uiso 1 1 calc R U . . .
H9B H 0.704372 0.745708 0.37071 0.043 Uiso 1 1 calc R U . . .
C10 C 0.8618(7) 0.6110(3) 0.3755(3) 0.0384(9) Uani 1 1 d . . . . .
Br1 Br 0.14793(7) 0.58548(3) 0.92354(3) 0.03802(15) Uani 1 1 d . . . . .
Br2 Br 0.75263(7) 0.81137(3) 0.58021(3) 0.03551(15) Uani 1 1 d . . . . .
N1 N 1.0131(8) 0.5638(3) 0.3806(4) 0.0622(11) Uani 1 1 d . . . . .

loop_
_atom_site_aniso_label
_atom_site_aniso_U_11
_atom_site_aniso_U_22
_atom_site_aniso_U_33
_atom_site_aniso_U_23
_atom_site_aniso_U_13
_atom_site_aniso_U_12
C1 0.037(2) 0.032(2) 0.026(2) 0.0013(15) 0.0077(16) 0.0030(16)
C2 0.0310(19) 0.0253(17) 0.0264(19) 0.0004(14) 0.0070(15) 0.0022(15)
C3 0.0278(19) 0.0253(18) 0.0269(19) -0.0009(15) 0.0074(15) -0.0025(14)
C4 0.031(2) 0.035(2) 0.028(2) 0.0081(16) 0.0021(16) 0.0031(16)
C5 0.028(2) 0.034(2) 0.034(2) 0.0020(16) 0.0062(16) 0.0006(16)
C6 0.0265(19) 0.0308(19) 0.0248(19) -0.0022(15) 0.0083(14) -0.0059(16)
C7 0.039(2) 0.0228(17) 0.0254(19) 0.0022(14) 0.0032(15) -0.0009(16)
C8 0.034(2) 0.0278(18) 0.027(2) -0.0021(15) 0.0068(15) 0.0022(15)
C9 0.050(2) 0.034(2) 0.025(2) -0.0008(16) 0.0093(17) 0.0066(18)
C10 0.050(3) 0.035(2) 0.032(2) 0.0004(17) 0.0126(18) 0.001(2)
Br1 0.0414(3) 0.0453(3) 0.0311(2) 0.00198(17) 0.01696(17) -0.00444(18)
Br2 0.0401(3) 0.0325(2) 0.0360(2) -0.00008(16) 0.01234(17) -0.00505(16)
N1 0.061(3) 0.063(3) 0.066(3) -0.002(2) 0.021(2) 0.019(2)


#----------------------------------------------------------------------------#
#                   MOLECULAR GEOMETRY                                       #
#----------------------------------------------------------------------------#

_geom_special_details            
;
 All esds (except the esd in the dihedral angle between two l.s. planes)
 are estimated using the full covariance matrix.  The cell esds are taken
 into account individually in the estimation of esds in distances, angles
 and torsion angles; correlations between esds in cell parameters are only
 used when they are defined by crystal symmetry.  An approximate (isotropic)
 treatment of cell esds is used for estimating esds involving l.s. planes.
;
loop_
_geom_bond_atom_site_label_1
_geom_bond_atom_site_label_2
_geom_bond_distance
_geom_bond_site_symmetry_2
_geom_bond_publ_flag
C1 C2 1.514(5) . ?
C1 C9 1.526(5) . ?
C2 C3 1.506(5) . ?
C2 Br2 1.999(3) . ?
C3 C4 1.386(5) . ?
C3 C8 1.387(5) . ?
C4 C5 1.389(6) . ?
C5 C6 1.372(5) . ?
C6 C7 1.379(5) . ?
C6 Br1 1.903(3) . ?
C7 C8 1.391(5) . ?
C9 C10 1.466(6) . ?
C10 N1 1.129(6) . ?

loop_
_geom_angle_atom_site_label_1
_geom_angle_atom_site_label_2
_geom_angle_atom_site_label_3
_geom_angle
_geom_angle_site_symmetry_1
_geom_angle_site_symmetry_3
_geom_angle_publ_flag
C2 C1 C9 115.4(3) . . ?
C3 C2 C1 114.9(3) . . ?
C3 C2 Br2 107.2(2) . . ?
C1 C2 Br2 108.4(2) . . ?
C4 C3 C8 118.9(3) . . ?
C4 C3 C2 121.7(3) . . ?
C8 C3 C2 119.4(3) . . ?
C3 C4 C5 120.9(3) . . ?
C6 C5 C4 118.9(3) . . ?
C5 C6 C7 121.7(3) . . ?
C5 C6 Br1 118.4(3) . . ?
C7 C6 Br1 119.9(3) . . ?
C6 C7 C8 118.8(3) . . ?
C3 C8 C7 120.8(3) . . ?
C10 C9 C1 113.8(3) . . ?
N1 C10 C9 179.9(5) . . ?

_iucr_refine_instructions_details 
;
TITL shelxt_a.res in P2(1)/c
    shelx.res
    created by SHELXL-2018/1 at 14:16:50 on 30-May-2022
CELL  1.54184   6.3061  13.0601  13.0615   90.000   99.138   90.000
ZERR     4.00   0.0002   0.0004   0.0005    0.000    0.004    0.000
LATT   1
SYMM  - X, 1/2 + Y, 1/2 - Z
SFAC  C    H    Br   N
UNIT  40 36 8 4
MERG   2
OMIT    -2.00 125.00
FMAP   2
PLAN   20
ACTA
BOND
LIST   4
L.S.  20
TEMP   -83.00
WGHT    0.027100    0.495800
FVAR       4.48239
C1    1    0.535909    0.650674    0.455870    11.00000    0.03672    0.03170 =
         0.02610    0.00131    0.00774    0.00297
AFIX  23
H1A   2    0.408379    0.695949    0.446372    11.00000   -1.20000
H1B   2    0.483670    0.579136    0.448990    11.00000   -1.20000
AFIX   0
C2    1    0.656069    0.665582    0.564782    11.00000    0.03098    0.02534 =
         0.02637    0.00036    0.00701    0.00224
AFIX  13
H2    2    0.785548    0.620275    0.574619    11.00000   -1.20000
AFIX   0
C3    1    0.526785    0.643997    0.649870    11.00000    0.02780    0.02531 =
         0.02693   -0.00086    0.00743   -0.00246
C4    1    0.331268    0.691453    0.652949    11.00000    0.03138    0.03531 =
         0.02841    0.00811    0.00213    0.00315
AFIX  43
H4    2    0.273569    0.736649    0.598611    11.00000   -1.20000
AFIX   0
C5    1    0.218519    0.673842    0.734387    11.00000    0.02788    0.03410 =
         0.03380    0.00204    0.00616    0.00064
AFIX  43
H5    2    0.086145    0.707741    0.736874    11.00000   -1.20000
AFIX   0
C6    1    0.301530    0.606682    0.811154    11.00000    0.02645    0.03084 =
         0.02478   -0.00224    0.00829   -0.00586
C7    1    0.493813    0.556917    0.809679    11.00000    0.03876    0.02276 =
         0.02542    0.00215    0.00322   -0.00086
AFIX  43
H7    2    0.548706    0.510453    0.863355    11.00000   -1.20000
AFIX   0
C8    1    0.606005    0.575968    0.728170    11.00000    0.03420    0.02779 =
         0.02683   -0.00209    0.00676    0.00219
AFIX  43
H8    2    0.738449    0.541971    0.726128    11.00000   -1.20000
AFIX   0
C9    1    0.665285    0.672241    0.368963    11.00000    0.04964    0.03409 =
         0.02528   -0.00084    0.00931    0.00657
AFIX  23
H9A   2    0.573544    0.658555    0.301552    11.00000   -1.20000
H9B   2    0.704372    0.745708    0.370710    11.00000   -1.20000
AFIX   0
C10   1    0.861800    0.610996    0.375487    11.00000    0.05037    0.03510 =
         0.03162    0.00041    0.01259    0.00077
BR1   3    0.147931    0.585481    0.923543    11.00000    0.04139    0.04528 =
         0.03106    0.00198    0.01696   -0.00444
BR2   3    0.752629    0.811369    0.580212    11.00000    0.04013    0.03249 =
         0.03598   -0.00008    0.01234   -0.00505
N1    4    1.013141    0.563842    0.380648    11.00000    0.06120    0.06270 =
         0.06614   -0.00204    0.02072    0.01885
HKLF    4


REM  shelxt_a.res in P2(1)/c
REM R1 =  0.0280 for    1457 Fo > 4sig(Fo)  and  0.0332 for all    1645 data
REM    118 parameters refined using      0 restraints

END

WGHT      0.0271      0.4958

REM Highest difference peak  0.470,  deepest hole -0.368,  1-sigma level  0.083
Q1    1   0.0869  0.6364  0.9114  11.00000  0.05    0.47
Q2    1   0.0597  0.5488  0.8972  11.00000  0.05    0.43
Q3    1   0.8587  0.8209  0.4342  11.00000  0.05    0.37
Q4    1   0.1523  0.5784  0.9548  11.00000  0.05    0.36
Q5    1   0.7901  0.8551  0.6723  11.00000  0.05    0.31
Q6    1   0.0663  0.6079  1.0780  11.00000  0.05    0.30
Q7    1   0.8139  0.4725  0.7511  11.00000  0.05    0.29
Q8    1   0.6319  0.8562  0.5508  11.00000  0.05    0.29
Q9    1   0.6407  0.6401  0.5003  11.00000  0.05    0.28
Q10   1   0.6312  0.4261  0.9383  11.00000  0.05    0.28
Q11   1   0.6853  0.7196  0.5703  11.00000  0.05    0.26
Q12   1   0.8979  0.5399  0.3778  11.00000  0.05    0.25
Q13   1   0.4926  0.8150  0.4257  11.00000  0.05    0.25
Q14   1   0.5315  0.5190  0.9241  11.00000  0.05    0.24
Q15   1   0.9604  0.8093  0.5522  11.00000  0.05    0.23
Q16   1   0.5397  0.6050  0.6782  11.00000  0.05    0.23
Q17   1  -0.0857  0.5215  0.9343  11.00000  0.05    0.23
Q18   1   0.5858  0.6358  0.7003  11.00000  0.05    0.23
Q19   1   0.9035  0.8483  0.6035  11.00000  0.05    0.23
Q20   1   0.2236  0.4964  0.9265  11.00000  0.05    0.22
;

_iucr_refine_reflections_details 
;
   0   0   1 8.44905 111.056   3
   0   0   2 152350. 4567.43   3
   0   0   2 150622. 4300.71   2
   0   0   3 190.772 369.040   3
   0   0   4 307287. 9297.03   3
   0   0   5 3.49746 439.056   3
   0   0   6 649743. 18669.0   3
   0   0   7 448.943 418.145   3
   0   0   8 189225. 8032.83   3
   0   0   9 1450.78 780.634   3
   0   0  10 1307.27 446.720   7
   0   0  11 326.824 403.443   7
   0   0  12 88890.2 3550.65   7
   0   0  13 504.763 360.335   7
   0   0  14 58893.6 2485.45   7
   0   1   0-13.5783 75.9118   3
   0   1   1 124220. 3459.79   1
   0   1   1 131067. 3789.47   3
   0  -1   2 18342.8 947.727   3
   0   1   2 18379.7 1112.50   2
   0   1   2 19419.3 1079.02   1
   0   1   2 18928.7 1243.09   3
   0   1   3 18758.9 1280.42   2
   0  -1   3 17143.6 1146.44   3
   0   1   3 18164.8 1419.67   3
   0  -1   4 16057.4 1287.00   3
   0   1   4 18307.1 1413.81   2
   0   1   4 17269.4 1559.91   3
   0   1   5 73065.9 3777.05   3
   0  -1   5 72982.0 3405.29   3
   0  -1   6 1156.51 555.932   3
   0   1   6 703.012 583.044   3
   0   1   7 238689. 9170.84   3
   0  -1   7 237643. 8632.78   3
   0  -1   8 17299.9 1057.91  10
   0  -1   8 17442.9 1985.57   3
   0   1   8 17883.5 2188.89   3
   0   1   9 29251.8 3045.83   3
   0   1  10 11647.4 1036.76   7
   0   1  10 11658.8 2084.42   3
   0  -1  10 9891.55 1000.05   7
   0   1  11 77221.1 3244.12   7
   0  -1  11 84168.7 3380.34   7
   0   1  12 5129.06 805.601   7
   0  -1  12 4278.50 747.059   7
   0  -1  13 24648.9 1585.85   7
   0   1  13 24351.1 1548.66   7
   0  -1  14 18470.1 1245.03   7
   0   1  14 14861.6 1111.53   7
   0   2   0 35339.8 1310.79   3
   0   2   1 92617.4 2690.34   1
   0   2   1 90427.6 3129.16   3
   0   2   2 17640.7 1356.63   3
   0   2   2 18959.7 1318.27   2
   0  -2   2 21380.5 777.671   3
   0   2   2 19810.9 1103.40   1
   0   2   3 29700.6 1859.64   2
   0  -2   3 32626.4 1437.49   3
   0   2   3 32542.8 2077.42   3
   0   2   4 7807.01 1133.73   3
   0   2   4 7262.48 1002.67   2
   0  -2   4 8335.28 827.828   3
   0  -2   5 15514.4 1307.47   3
   0   2   5 16331.7 1598.25   2
   0   2   5 17280.7 1779.05   3
   0  -2   6 8949.70 1100.55   3
   0   2   6 9408.56 1529.71   3
   0   2   7 9977.58 1668.05   3
   0  -2   8 378.098 230.143  10
   0   2   8-211.787 706.859   3
   0   2   9 10827.6 1941.32   3
   0  -2   9 12333.8 977.632  10
   0  -2  10 1426.20 448.566   7
   0   2  10 851.946 394.315   7
   0  -2  10 1341.50 367.251  10
   0   2  11 21144.7 1450.64   7
   0  -2  11 20513.7 1486.17   7
   0  -2  12 3314.37 659.405   7
   0   2  12 2811.38 583.851   7
   0  -2  13-11.0969 327.815   7
   0   2  13 128.651 301.148   7
   0  -2  14 528.916 324.505   7
   0   2  14 846.857 343.696   7
   0   3   0 532.047 248.018   3
   0   3   1 8883.40 586.838   1
   0   3   1 9082.47 889.785   3
   0   3   2 720937. 18688.3   2
   0   3   2 712677. 17813.1   1
   0   3   2 665768. 18657.6   3
   0   3   3 32409.9 2159.12   2
   0  -3   3 33124.7 1071.89   3
   0   3   3 33297.7 1759.13   1
   0   3   3 33384.4 2266.27   3
   0  -3   4 286654. 7543.70   3
   0   3   4 277133. 9363.24   3
   0   3   5 84781.0 4251.67   2
   0   3   5 83274.6 4465.24   3
   0   3   6 8057.65 1450.49   3
   0  -3   7 100793. 3357.19  10
   0   3   7 99685.4 5596.40   3
   0   3   8 71575.6 4870.56   3
   0  -3   8 65917.5 2587.06  10
   0   3   9 469.811 440.598   7
   0  -3   9 239.050 299.017   7
   0   3   9 233.986 852.791   3
   0  -3   9 155.935 352.020  10
   0  -3  10 115904. 4216.52   7
   0   3  10 112674. 4033.83   7
   0  -3  10 118350. 4053.80  10
   0   3  11 48278.6 2290.07   7
   0  -3  11 50692.4 2464.38   7
   0  -3  12 1718.22 476.711   7
   0   3  12 1837.75 441.814   7
   0   3  13 11626.2 977.155   7
   0  -3  13 12854.2 1087.89   7
   0  -3  14 2051.56 448.438   7
   0   4   0 364918. 9755.75   3
   0   4   1 159102. 4517.45   1
   0   4   1 146537. 5154.98   3
   0   4   2 15027.0 1414.64   2
   0   4   2 15386.3 994.878   1
   0   4   2 14619.8 1403.94   3
   0   4   3 459296. 13800.8   3
   0   4   3 479306. 13813.2   2
   0   4   3 459260. 12583.9   1
   0   4   4 12657.4 1576.81   2
   0   4   4 14508.0 1670.91   3
   0   4   5 223579. 8562.83   3
   0   4   5 212891. 8247.67   2
   0   4   6 25348.0 2585.41   3
   0   4   6 27549.7 2582.35   2
   0  -4   7 12773.6 953.027  10
   0   4   7 12029.8 1913.60   3
   0  -4  -7 13160.6 907.221  14
   0  -4   8 15264.5 1110.15   7
   0  -4  -8 14685.6 1010.86  14
   0   4   8 12308.7 2099.87   3
   0  -4   8 16441.9 1150.25  10
   0  -4   9 241167. 7168.11  10
   0  -4   9 240626. 7232.20   7
   0   4   9 247831. 10987.4   3
   0  -4  10 693.106 354.340   7
   0   4  10 1116.91 396.240   7
   0  -4  10 366.367 351.098  10
   0  -4  11 44935.4 2273.34   7
   0  -4  11 44672.8 2166.70  10
   0  -4  12 2550.14 550.786   7
   0  -4  13 958.455 377.631   7
   0  -4  14 4623.06 595.834   7
   0   5   0-137.321 224.806   3
   0   5   0 182.121 176.832   1
   0   5   1 425.568 392.868   2
   0   5   1 791.174 251.433   1
   0   5   1 559.849 311.953   3
   0   5   2 154051. 4685.70   1
   0   5   2 143536. 5650.53   3
   0   5   2 146200. 5864.56   2
   0   5   3 2393.00 802.276   3
   0   5   3 371.462 500.684   2
   0   5   3 1406.50 388.955   1
   0   5   4 48125.7 3350.40   2
   0   5   4 58416.0 3600.98   3
   0   5   5 12793.4 1738.67   2
   0   5   5 11556.2 1695.88   3
   0  -5  -6 231.856 261.497  14
   0  -5   6 500.133 317.434  10
   0   5   6-41.4761 556.815   2
   0   5   6-202.033 641.970   3
   0   5   7-132.297 516.606   3
   0  -5   7-93.8553 233.096   7
   0  -5  -7 774.468 314.286  14
   0  -5   8 21526.4 1372.76   7
   0   5   8 21661.4 2777.81   3
   0  -5  -8 21444.5 1323.40  14
   0  -5   8 21817.4 1407.83  10
   0  -5  -8 21563.0 1276.47  12
   0  -5   9 8386.24 870.929   7
   0  -5   9 10099.6 1014.76  10
   0  -5  10 41511.2 2130.68   7
   0  -5  10 40905.0 2116.77  10
   0  -5  11 272.747 292.363  10
   0  -5  11 398.720 378.738   7
   0  -5  12 3069.13 527.747  10
   0  -5  12 2451.22 531.710   7
   0  -5  13 104.127 271.273   7
   0   6   0-209.684 518.010   2
   0   6   1 9417.59 1284.85   2
   0   6   1 8263.92 1004.95   3
   0   6   2-42.2984 355.937   3
   0   6   2-152.895 428.301   2
   0   6   3 101913. 5199.87   2
   0   6   3 116526. 5277.29   3
   0  -6   4 240.734 330.879  10
   0   6   4 779.830 550.578   2
   0  -6   4 203.581 266.409   5
   0   6   4 861.096 634.199   3
   0   6   5 15533.3 2070.06   2
   0  -6  -5 13677.6 916.586   9
   0   6   5 15062.5 1982.85   3
   0  -6  -5 15354.8 1032.19  12
   0  -6   5 15023.6 1020.87  10
   0  -6   6 5041.47 642.596  10
   0   6   6 5633.25 1353.87   3
   0  -6  -6 5223.93 634.995  14
   0  -6  -6 5990.86 695.136  12
   0   6   6 4201.47 1215.76   2
   0  -6  -7 6421.00 697.737  12
   0  -6   7 5834.18 718.271  10
   0   6   7 6837.45 1575.21   3
   0  -6  -7 4981.30 649.304  14
   0  -6   8 6625.76 811.651  10
   0  -6  -8 8560.05 860.289  14
   0  -6  -8 7371.11 761.153  12
   0  -6   9 39770.1 2096.74  10
   0  -6  10 3425.50 576.716   7
   0  -6  10 3839.34 631.457  10
   0  -6  11 9884.52 963.967  10
   0  -6  11 10875.6 994.015   7
   0  -6  12 553.351 305.866   8
   0  -6  13 310.952 302.840  13
   0  -6  13 269.502 293.077   8
   0   7   0 403.185 472.739   2
   0   7   1 193766. 7598.45   2
   0   7  -1 190467. 7044.24   2
   0  -7  -2 193041. 5795.28  12
   0   7   2 210471. 8207.66   2
   0  -7  -2 201958. 5798.14   9
   0  -7   3 2760.30 447.098  10
   0  -7   3 1939.13 385.017   5
   0   7   3 1294.66 680.380   2
   0  -7  -3 2235.41 464.929  12
   0   7   3 705.680 560.198   3
   0  -7  -3 1872.59 394.058   9
   0  -7   3 2276.51 400.633  13
   0  -7   4 149970. 4816.51   5
   0   7   4 151714. 7371.36   2
   0  -7  -4 159066. 4928.59  12
   0  -7   4 163568. 4847.84  13
   0  -7   4 159454. 4882.49  10
   0  -7  -4 162482. 4850.49   9
   0  -7   4 154860. 4698.96   8
   0   7   4 157542. 7103.04   3
   0  -7  -5 66545.3 2621.06  12
   0  -7   5 66808.9 2626.41  10
   0  -7  -5 63347.4 2461.06   9
   0   7   5 62118.8 4540.41   2
   0  -7  -5 63585.3 2584.12  14
   0  -7   5 62750.2 2452.39   8
   0   7   5 63271.7 4375.53   3
   0  -7  -6 8966.67 829.228  12
   0  -7   6 9404.62 899.730  10
   0   7   6 10188.0 1944.64   2
   0  -7  -6 9364.03 902.498  14
   0   7   6 7890.23 1664.18   3
   0  -7   6 8574.83 813.152   8
   0  -7  -6 8194.81 767.995   9
   0  -7  -7 87093.6 3232.45  12
   0  -7  -7 85740.2 3309.46  14
   0   7   7 83532.0 5676.66   3
   0  -7   7 87456.9 3363.34  10
   0  -7   7 81640.0 3209.88   8
   0  -7   8 59337.2 2706.87  10
   0  -7  -8 60192.0 2655.04  14
   0  -7  -8 60363.3 2557.20  12
   0  -7   9 18526.1 1392.59  10
   0  -7   9 16980.7 1334.66   8
   0  -7  -9 17924.0 1324.54  14
   0  -7  -9 17530.5 1239.57  12
   0  -7  10 72412.7 3065.47  10
   0  -7  10 70796.9 3085.12   8
   0  -7  11 12781.7 1139.23   8
   0  -7  11 14725.0 1239.66  13
   0  -7  12 7345.05 796.999   8
   0  -7  12 8403.26 875.527  13
   0   8   0 300738. 10923.9   2
   0  -8   0 324987. 8712.61  12
   0  -8   0 311084. 8575.69   4
   0  -8  -1 14749.0 966.221   4
   0  -8   1 13277.9 923.844   5
   0  -8  -1 13068.3 1005.05  12
   0   8   1 12162.7 1739.15   2
   0  -8   1 13453.1 955.846  12
   0  -8   2 26587.6 1396.03   5
   0  -8   2 28716.8 1391.56  12
   0  -8   2 26578.0 1353.01  13
   0  -8  -2 24400.8 1438.70   9
   0  -8  -2 27615.9 1420.39   4
   0  -8  -2 23578.7 1417.58  12
   0   8   2 25496.0 2613.62   2
   0  -8  -3 39058.4 1941.37  12
   0  -8   3 43772.6 1944.32   5
   0   8   3 40921.4 3536.77   2
   0  -8  -3 41571.4 1954.13   9
   0  -8  -3 42801.9 1928.53   4
   0  -8   3 42820.3 1865.58  13
   0  -8  -4 23011.5 1392.95  12
   0  -8  -4 19601.9 1258.27   9
   0   8   4 22164.7 2679.76   2
   0  -8   4 21106.3 1334.61   5
   0  -8   4 19225.9 1239.53  13
   0   8   5 27483.1 3125.43   2
   0  -8  -5 26826.4 1481.96   9
   0  -8   5 23592.1 1462.10  13
   0  -8  -5 25640.3 1561.64  12
   0   8   5 24501.1 2767.47   3
   0  -8   5 26292.2 1561.17  10
   0  -8  -5 26918.6 1584.58  14
   0  -8   5 26336.1 1423.62   8
   0   8   6 133056. 7294.68   3
   0  -8  -6 133722. 4677.51  14
   0  -8   6 142001. 4762.50  10
   0  -8   6 133903. 4659.75  13
   0  -8  -6 146240. 4711.35  12
   0  -8  -6 141918. 4492.42   9
   0  -8   6 132714. 4480.77   8
   0  -8  -7 62.7754 348.495  14
   0  -8   7 253.280 318.441   8
   0  -8  -7 156.552 341.842  12
   0  -8   7 559.884 410.209  13
   0  -8   7 684.375 419.195  10
   0  -8   8 30062.0 1843.37  10
   0  -8  -8 30741.8 1720.17  12
   0  -8   8 28149.2 1793.40  13
   0  -8   8 27943.7 1708.13   8
   0  -8  -8 30406.3 1813.62  14
   0  -8   9 18375.6 1421.76  13
   0  -8   9 18970.7 1375.23   8
   0  -8  -9 19313.6 1307.01  12
   0  -8  10 2589.02 518.493   8
   0  -8  10 1726.85 487.015  13
   0  -8  11 5706.08 786.317  13
   0  -8  11 5288.85 704.721   8
   0  -8  12 27047.6 1501.70  13
   0  -8  12 24661.0 1398.53   8
   0  -9   0 101.767 255.791  12
   0  -9   1 553.114 298.357   5
   0  -9  -1 321.333 293.564  12
   0   9   1 130.890 609.021   2
   0  -9  -1 242.906 238.784   4
   0  -9   1 759.512 365.324  12
   0   9   2 504.536 695.669   2
   0  -9  -2 218.037 259.271   4
   0  -9   2-84.1107 289.190  12
   0  -9   2 115.514 228.172   5
   0  -9  -2 97.0161 297.372  12
   0  -9   3 147.620 251.271  13
   0  -9  -3 460.244 316.239   4
   0  -9   3 156.762 298.582   5
   0  -9  -3-77.9675 324.316  12
   0   9   3-322.555 600.728   2
   0  -9  -4 881.063 450.774  14
   0  -9  -4 141.184 309.741   4
   0  -9  -4 720.341 409.926  12
   0   9   4-108.111 773.836   2
   0  -9   4-67.8375 224.402  13
   0  -9  -5 1791.63 417.027   4
   0  -9  -5 1905.47 547.327  14
   0  -9  -5 2015.73 510.809  12
   0  -9   5 2739.55 528.599  13
   0  -9  -6 545.056 444.451  14
   0  -9  -6 163.282 349.347  12
   0  -9   6 522.901 318.747  13
   0  -9  -7-405.671 420.107  14
   0  -9  -7 145.602 335.819  12
   0  -9   7 6.55462 286.473   8
   0  -9   7 697.176 466.819  13
   0  -9  -8 1631.84 476.479  12
   0  -9  -8 678.681 376.083  14
   0  -9   8 1571.60 519.829  13
   0  -9   8 1659.68 432.346   8
   0  -9   9 126.105 341.372  13
   0  -9   9 246.271 280.969   8
   0  -9  -9 857.102 388.865  12
   0  -9  10 557.862 327.444   8
   0  -9  10 197.426 285.632  13
   0  -9  11 2851.28 517.895   8
   0  -9  11 5049.40 670.287  13
   0 -10   0 79921.4 3160.20  12
   0 -10   1 1550.78 393.488  12
   0 -10   1 1281.65 356.909   5
   0 -10  -1 836.567 382.030  12
   0 -10   2 23384.0 1385.94  12
   0 -10   2 22666.7 1421.46   5
   0 -10  -2 23866.3 1446.17   4
   0 -10  -3 1375.59 483.768  12
   0 -10  -3 1274.49 393.466   4
   0 -10  -3 1506.65 449.522  14
   0 -10  -4 13564.9 1180.41  12
   0 -10  -4 13484.7 1136.62   4
   0 -10  -4 14402.3 1227.45  14
   0 -10   4 14864.7 1145.44  13
   0 -10   5 6239.89 766.074  13
   0 -10  -5 5224.50 802.937  12
   0 -10  -5 5616.94 827.425  14
   0 -10  -5 6273.51 787.830   4
   0 -10  -6 55921.1 2668.21  14
   0 -10   6 56751.4 2566.27  13
   0 -10  -6 62060.5 2707.93  12
   0 -10  -6 54929.0 2569.22   4
   0 -10  -7 281.969 300.518   4
   0 -10   7 87.6534 279.928  13
   0 -10  -7-182.158 337.312  12
   0 -10  -7 300.248 406.454  14
   0 -10  -8 20241.4 1384.12   4
   0 -10  -8 18888.2 1328.39  12
   0 -10   8 17821.5 1332.84  13
   0 -10  -8 18733.4 1407.84  14
   0 -10   9-387.623 336.974  13
   0 -10  -9 117.702 293.714   4
   0 -10  -9 321.211 302.701  12
   0 -10  10 1791.22 433.809  13
   0 -10 -10 1991.46 432.798   4
   0 -11   0 58.8395 312.587  12
   0 -11  -1 96971.2 3835.03  12
   0 -11  -1 102986. 3771.30  14
   0 -11   1 105298. 3787.51  12
   0 -11  -2 15657.9 1368.25  12
   0 -11  -2 17954.3 1329.35  14
   0 -11  -3 2259.51 537.119   4
   0 -11  -3 3182.56 646.942  12
   0 -11  -3 2483.26 567.696  14
   0 -11  -4 22014.6 1561.03  12
   0 -11  -4 20379.1 1461.99  14
   0 -11  -4 20031.5 1411.67   4
   0 -11  -5 68291.5 2955.33  12
   0 -11  -5 62019.9 2845.68  14
   0 -11  -5 64146.8 2812.51   4
   0 -11   6 792.232 378.960  13
   0 -11  -6 222.179 337.809   4
   0 -11  -6-257.918 331.308  12
   0 -11  -6-237.757 395.872  14
   0 -11  -7 65043.2 2828.71  14
   0 -11  -7 64875.1 2747.64   4
   0 -11   7 58121.6 2639.21  13
   0 -11  -7 68195.6 2802.90  12
   0 -11  -8 3615.11 594.181  12
   0 -11  -8 3166.83 532.666   4
   0 -11   8 2775.73 536.980  13
   0 -11  -9 7025.54 709.992  12
   0 -11  -9 7872.63 750.193   4
   0 -11   9 6240.05 721.584  13
   0 -12   0 33651.1 1904.53  12
   0 -12  -1 8003.78 934.733  12
   0 -12   1 8144.24 862.214  12
   0 -12  -1 8288.46 871.137  14
   0 -12  -2 6687.81 855.584  12
   0 -12  -2 5849.34 779.158  14
   0 -12  -3 26228.7 1642.37  14
   0 -12  -3 25444.7 1713.68  12
   0 -12  -4 195.259 356.039  14
   0 -12  -4 474.792 369.461  12
   0 -12  -4 358.545 338.861   4
   0 -12  -5 3114.70 646.311  12
   0 -12  -5 3943.81 657.637  14
   0 -12  -5 3552.16 593.522   4
   0 -12  -6 20563.3 1378.60   4
   0 -12  -6 22345.8 1487.64  14
   0 -12  -7 4499.86 654.468  14
   0 -12  -7 6276.83 724.002  12
   0 -12  -7 5455.31 677.292   4
   0 -12  -8 4477.21 566.260   4
   0 -12  -8 4974.28 599.116  12
   0 -13   0-43.4684 308.075  12
   0 -13  -1 5632.95 743.780  12
   0 -13  -2 647.894 373.991  12
   0 -13  -2 919.569 391.591  14
   0 -13  -3-774.224 386.381  14
   0 -13  -3 606.744 371.677  12
   0 -13  -4 419.500 337.724  14
   0 -13  -4 662.916 336.424  12
   0 -13  -5 606.575 344.634  14
   0 -13  -5 970.215 397.591  12
   0 -13  -6 249.258 273.704  14
   0 -13  -6 774.688 375.010  12
   0 -13  -7 5325.80 607.184  12
   0 -14  -1 7333.68 771.713  12
   0 -14  -2 95.9588 348.638  12
   0 -14  -3 43604.4 2021.14  12
   0 -14  -3 40711.1 1880.37  14
   0 -14  -4 585.305 327.259  12
   0 -14  -4 1396.37 375.871  14
   0 -14  -5 19230.9 1196.69  12
  -1   0  14 5807.50 709.043   7
  -1   0  13-137.002 352.761   7
  -1   0  12 54234.8 2576.75   7
  -1   0  11-101.031 327.801   7
  -1   0  10 403664. 11243.6   7
  -1   0   9 661.241 696.209   3
  -1   0   9 241.199 313.277   7
  -1   0   8 190594. 7999.87   3
  -1   0   8 194395. 5808.07   7
  -1   0   7-572.406 475.446   3
  -1   0   6 423293. 12996.8   3
  -1   0   5-243.832 475.340   3
  -1   0   4 999999. 25979.5   3
  -1   0   3-150.480 382.630   3
  -1   0   2 229704. 6627.40   3
  -1   0   1 9.58420 215.389   3
   1   0   0 1216.75 301.329   1
   1   0   1-23.4218 242.895   1
   1   0   2 847787. 21772.5   1
   1   0   3-58.7248 427.108   1
   1   0   4 384498. 10609.3   2
   1   0   5 186.413 336.716   2
   1   0   6 1252.12 662.544   3
   1   0   7 493.380 562.913   3
   1   0   7-27.5534 283.728  10
   1   0   8 207143. 8860.46   3
   1   0   8 198554. 5983.41  10
   1   0   9 117.445 275.950  10
   1   0  10 151521. 4956.88  10
   1   0  11-240.433 364.371  10
   1   0  12 736.678 485.870   7
   1   0  13 283.797 332.312   7
   1   0  14 26367.5 1468.09   7
  -1  -1  14-657.830 370.966   7
  -1   1  14-6.71089 260.427   7
  -1   1  13 17265.6 1299.15   7
  -1  -1  13 17201.2 1306.28   7
  -1  -1  12 16446.7 1330.09   7
  -1   1  12 16405.3 1282.92   7
  -1   1  11 31874.8 1854.71   7
  -1  -1  11 33500.5 1925.89   7
  -1   1  10 17745.3 2474.81   3
  -1   1  10 17970.7 1306.39   7
  -1  -1  10 20296.4 1420.65   7
  -1   1   9 32417.6 3160.40   3
  -1  -1   9 35184.0 1818.64   7
  -1   1   9 32776.2 1745.79   7
  -1  -1   8 189.735 262.033   7
  -1   1   8 373.339 269.188   7
  -1   1   8 276.796 555.073   3
  -1  -1   8 62.5123 425.136   3
  -1  -1   7 11881.4 1485.66   3
  -1   1   7 11998.1 1660.80   3
  -1  -1   6 22132.6 1882.15   3
  -1   1   6 22340.9 2102.12   3
  -1  -1   5 126108. 4784.30   3
  -1   1   5 118410. 5079.29   3
  -1   1   4 93524.4 4059.49   3
  -1  -1   4 101571. 3795.47   3
  -1  -1   3 163858. 5073.40   3
  -1   1   3 156016. 5400.92   3
  -1   1   2 4945.97 677.788   3
  -1  -1   2 5288.11 567.168   3
  -1   1   1 18626.0 1110.93   3
   1   1   0 89412.6 3089.51   1
   1  -1   0 96769.1 2840.53   1
   1   1   1 397148. 10638.8   1
   1  -1   1 398004. 10509.4   1
   1   1   2 232417. 6958.69   1
   1  -1   2 227992. 6933.90   1
   1   1   3 432422. 12301.1   1
   1  -1   4 10180.1 726.157   2
   1   1   4 8702.92 1156.44   1
   1   1   5 1997.75 593.460   2
   1   1   6 79495.2 3857.53   2
   1  -1   6 82002.6 4302.32   3
   1   1   6 86449.3 4758.31   3
   1   1   7 65212.9 4361.94   3
   1  -1   7 65607.8 4071.95   3
   1  -1   7 68052.3 2558.65  10
   1   1   8 11776.9 939.094  10
   1  -1   8 11929.4 971.399  10
   1   1   8 12893.9 2080.86   3
   1   1   9 111368. 6537.37   3
   1  -1   9 103341. 3732.34  10
   1   1   9 105770. 3696.68  10
   1   1  10 380.874 342.355  10
   1  -1  10-259.023 331.668  10
   1  -1  11 16197.6 1209.58  10
   1  -1  12 354.117 371.484   7
   1   1  12 65.2867 325.610   7
   1  -1  13 18420.6 1323.36   7
   1   1  13 17035.6 1255.22   7
   1   1  14 7545.87 739.884   7
   1  -1  14 7582.39 751.466   7
  -1  -2  14 6315.35 721.954   7
  -1   2  14 4143.29 577.229   7
  -1  -2  13 559.945 315.972   7
  -1   2  13 784.420 426.035   7
  -1  -2  12 3212.14 631.171   7
  -1   2  12 4484.05 683.049   7
  -1  -2  11 18240.5 1418.83   7
  -1   2  11 15428.1 1243.92   7
  -1  -2  10 15573.9 1245.70   7
  -1   2  10 16643.9 1227.76   7
  -1  -2   9 33656.8 1824.46   7
  -1   2   9 35387.7 3395.55   3
  -1   2   9 34872.9 1778.19   7
  -1   2   8 12009.6 931.587   7
  -1  -2   8 12569.9 1017.92   7
  -1  -2   7 4088.98 522.638   7
  -1   2   7 3822.34 1149.79   3
  -1  -2   7 2602.43 709.592   3
  -1  -2   6 9275.38 1107.75   3
  -1   2   6 11155.8 1580.95   3
  -1   2   5 86505.8 4393.32   3
  -1  -2   5 97292.4 3799.37   3
  -1   2   4 2234.77 725.497   3
  -1  -2   4 2134.00 456.142   3
  -1  -2   3 42648.0 1856.59   3
  -1   2   3 39190.6 2284.26   3
  -1   2   2 62642.9 2753.29   3
  -1   2   1 5339.73 627.986   3
   1  -2  -1 4672.40 280.866   1
  -1   2   0 52254.7 2004.06   3
   1   2   0 50692.8 2161.03   1
   1  -2   0 50029.6 1671.18   1
   1   2   1 85947.0 3162.76   1
   1   2   2 25904.6 1608.55   1
   1   2   3 86828.0 3670.28   1
   1   2   4 143202. 5581.21   1
   1   2   5 66907.0 3792.69   1
   1  -2   5 75927.8 3565.88   3
   1   2   5 71931.5 3630.85   2
   1  -2   6 6417.15 1053.33   3
   1   2   6 9909.34 1612.87   3
   1   2   6 6869.02 1119.82   2
   1   2   7 590.441 490.272   3
   1  -2   7 755.982 345.126  10
   1  -2   8 2464.13 519.520  10
   1   2   8 2884.92 536.967  10
   1   2   8 2575.41 1013.14   3
   1  -2   9 4782.98 690.162  10
   1   2   9 4877.32 662.830  10
   1  -2  10 4722.37 690.067  10
   1  -2  11 2597.79 593.255  10
   1  -2  12 39.3037 326.761   7
   1  -2  12 89.4310 325.176  10
   1   2  12 207.342 362.012   7
   1  -2  13 444.074 349.966   7
   1   2  13 545.212 369.557   7
   1  -2  14 282.674 231.415   7
  -1  -3  14 34352.2 1740.89   7
  -1  -3  14 32237.4 1734.43   8
  -1  -3  13 1099.53 442.170   7
  -1   3  13 360.392 271.057   7
  -1  -3  12 12566.2 1162.82   7
  -1   3  12 12424.5 1042.72   7
  -1   3  11 7156.53 808.480   7
  -1  -3  11 7970.90 931.956   7
  -1   3  10 335.490 303.886   7
  -1  -3  10-51.2220 304.390   7
  -1   3   9 12070.3 2070.05   3
  -1  -3   9 11502.6 1017.05   7
  -1   3   9 11429.1 955.668   7
  -1   3   8 227938. 6640.09   7
  -1   3   8 249419. 10080.1   3
  -1  -3   8 229050. 6793.14   7
  -1   3   7 30794.2 2910.10   3
  -1  -3   7 30280.8 1515.67   7
  -1   3   6 201299. 8129.48   3
  -1  -3   5 30949.0 1750.22   3
  -1   3   5 33320.2 2600.05   3
  -1  -3   4 6158.38 659.092   3
  -1   3   4 6472.60 1089.03   3
  -1   3   3 185944. 6529.61   3
  -1   3   2 479923. 13313.3   3
  -1   3   1 41377.8 1989.53   3
   1   3   0 279965. 8001.08   1
  -1   3   0 270138. 7578.58   3
   1   3   1 451888. 12340.4   1
   1   3   2 445.830 348.068   1
   1   3   3 70586.3 3280.36   1
   1   3   4 194415. 6971.88   1
   1   3   5 11429.0 1631.54   3
   1   3   5 12512.9 1541.59   1
   1   3   5 14449.7 1602.33   2
   1   3   6 89541.5 5271.87   3
   1   3   6 89947.5 4737.71   2
   1  -3   6 91141.9 3134.48  10
   1  -3   7 14325.5 1055.94  10
   1   3   7 12768.1 2035.29   3
   1   3   7 15651.5 1938.68   2
   1   3   8 26484.0 3073.52   3
   1  -3   8 22309.4 1416.38  10
   1   3   9 50417.5 4551.39   3
   1  -3   9 48110.3 2301.68  10
   1  -3  10 19723.6 1420.58  10
   1  -3  11 18147.4 1342.80  10
   1  -3  11 17388.5 1354.53   7
   1   3  11 18133.8 1325.56   7
   1  -3  12 63162.4 2790.55   7
   1   3  12 63833.3 2701.18   7
   1  -3  12 62887.3 2660.83  10
   1  -3  13 487.544 342.310   7
   1   3  13 1048.06 364.188   7
  -1  -4  14 537.107 265.667   7
  -1  -4  14 507.334 305.576   8
  -1  -4  13 80710.9 3143.19   7
  -1  -4  13 79572.2 3073.01  13
  -1  -4  12 9068.49 968.598   7
  -1  -4  11 4356.63 694.905   7
  -1  -4  10 38651.9 2060.05   7
  -1  -4   9 45336.6 2036.66  10
  -1   4   9 38961.9 3804.77   3
  -1  -4   9 45184.6 2162.33   7
  -1  -4   8 1524.97 423.937  10
  -1  -4   8 1340.27 393.802   7
  -1   4   8 2268.93 862.936   3
  -1  -4   7 269876. 7738.20   7
  -1  -4   7 275512. 7654.89  10
  -1   4   6 51401.1 3700.73   3
  -1   4   5 85800.5 4659.67   3
  -1   4   4 44005.1 2956.46   3
  -1   4   3 49358.9 2887.53   3
  -1   4   2 12523.4 1268.26   3
  -1   4   1 379335. 10628.3   3
  -1   4   0 734.715 301.615   3
   1   4   0 1496.73 473.204   1
   1   4   1 519273. 14190.4   1
   1   4   2 57495.0 2797.59   1
   1   4   3 67338.1 3296.04   1
   1   4   4 1819.30 607.604   1
   1   4   5 220032. 8461.57   2
   1   4   5 238888. 9063.13   3
   1   4   5 210333. 8112.06   1
   1  -4   6 1386.74 395.838  10
   1   4   6 533.036 639.608   3
   1   4   6 1265.04 647.258   2
   1  -4   6 888.862 293.929   5
   1   4   7 218872. 9650.74   3
   1  -4   7 206613. 6259.15  10
   1   4   7 204525. 8819.34   2
   1  -4   8 9721.24 949.216  10
   1   4   8 13073.4 2239.65   3
   1  -4   9 1945.96 486.550  10
   1  -4  10 6426.35 809.963   7
   1  -4  10 7217.05 866.099  10
   1   4  11 92241.6 3453.78   7
   1  -4  11 93410.5 3603.64  10
   1  -4  11 94432.8 3646.40   7
   1  -4  12 1057.63 391.533   7
   1  -4  12 348.719 327.692  10
   1  -4  13 47675.7 2140.19   7
  -1  -5  14 8577.53 784.968   8
  -1  -5  13 21438.6 1435.48   8
  -1  -5  13 21316.4 1336.29   7
  -1  -5  13 21602.8 1358.64  13
  -1  -5  12 6720.36 804.953   7
  -1  -5  12 5879.10 792.829   8
  -1  -5  12 5211.72 712.218  13
  -1  -5  11 898.149 424.435   7
  -1  -5  10 1188.30 424.433  10
  -1  -5  10 1721.77 490.803   7
  -1  -5   9 1755.77 454.677   7
  -1  -5   9 1759.18 478.410  10
  -1  -5   8 48124.9 2165.78  10
  -1   5   8 52279.7 4374.05   3
  -1  -5   8 48877.6 2178.18   7
  -1  -5   7 79606.7 2985.83   7
  -1   5   7 96063.4 5660.58   3
  -1  -5   7 80602.3 3018.15  10
   1  -5  -7 92900.1 3176.58  14
  -1   5   6 38254.1 3342.26   3
   1  -5  -6 41843.5 1851.98  14
  -1  -5   6 40495.4 1804.45  10
   1  -5  -6 41521.3 1765.94  12
  -1   5   5 7155.41 1379.77   3
  -1   5   4 1509.40 702.938   3
  -1   5   3 15941.4 1618.91   3
  -1   5   2 129314. 5048.35   3
  -1   5   1 46851.5 2370.42   3
   1   5   0 111560. 4421.10   1
  -1   5   0 120399. 3943.97   3
   1   5   1 312.244 293.770   1
   1   5   2 39167.6 2329.88   1
   1   5   3 997.342 624.043   3
   1   5   3 1992.50 474.741   1
   1   5   4 110866. 5529.76   3
   1   5   4 108128. 4880.61   1
   1  -5   5 13221.8 949.640  10
   1  -5   5 13811.5 912.523   5
   1   5   5 13748.7 1878.74   2
   1   5   5 12870.9 1618.67   1
   1   5   5 10830.7 1723.31   3
   1   5   6 47598.9 3783.52   2
   1  -5   6 50518.4 2191.92  10
   1  -5   6 49034.8 2071.82   5
   1   5   6 46831.1 3884.88   3
   1  -5   7 5792.53 725.929  10
   1   5   7 5397.57 1396.97   3
   1   5   7 5630.02 1369.44   2
  -1  -5  -7 6197.80 682.766  14
   1   5   8 4191.17 1382.28   3
   1  -5   8 5938.87 779.852  10
   1  -5   9 658.546 455.962  10
   1  -5  10 221.942 411.323  10
   1  -5  10 83.7818 361.829   7
   1  -5  11 4183.27 647.601   7
   1  -5  11 4161.94 692.751  10
   1  -5  12 9772.66 892.889   7
   1  -5  12 7626.26 823.215  10
   1  -5  13 1408.46 376.368  10
   1  -5  13 2352.76 448.103   7
  -1  -6  13 9785.97 910.306   8
  -1  -6  13 10670.5 893.862  13
  -1  -6  12 15156.9 1110.79   7
  -1  -6  12 12961.0 1099.39  13
  -1  -6  11 10962.5 1074.93  13
  -1  -6  11 10017.4 961.877   7
  -1  -6  11 9433.93 1025.21   8
  -1  -6  10 1959.06 501.209  13
  -1  -6  10 2741.18 603.414   8
  -1  -6  10 1321.93 445.654   7
  -1  -6   9 8280.97 930.109   8
  -1  -6   9 9195.48 891.105   7
  -1  -6   8 6480.15 781.460  10
  -1   6   8 5667.02 1465.01   3
  -1  -6   7 29129.9 1622.67   8
  -1  -6   7 27560.7 1570.07  10
  -1   6   7 26927.5 3009.87   3
   1  -6  -7 27540.8 1566.22  14
   1  -6  -7 28941.1 1533.21  12
  -1  -6   6 42848.4 2009.38  13
  -1   6   6 45974.6 3760.51   3
   1  -6  -6 46353.9 1998.98  12
  -1  -6   6 45151.8 2007.53  10
   1  -6  -6 44689.3 2046.45  14
  -1  -6   6 44531.6 2028.13   8
   1  -6  -5 20284.8 1215.60  12
  -1   6   5 22077.6 2447.45   3
   1  -6  -5 24683.6 1333.48  14
  -1  -6   5 22966.9 1276.39   8
  -1  -6   5 21501.4 1251.59  13
  -1  -6   4 19039.1 1095.54  13
   1  -6  -4 17548.4 1087.25  14
  -1   6   4 16072.3 1921.13   3
  -1   6   3-24.2980 389.031   3
  -1   6   2 24451.8 1987.79   3
   1   6  -1 140994. 5516.49   1
  -1   6   1 155284. 5327.32   3
   1   6   0 112497. 4537.07   1
   1   6   1 83318.5 3732.76   1
   1   6   1 87824.7 4062.17   3
   1   6   2 79076.1 3675.67   1
   1   6   2 82372.7 4204.22   3
   1   6   3 4881.63 1077.87   3
   1   6   3 6546.77 1036.27   1
   1   6   4 56516.6 3919.33   2
   1  -6   4 56919.3 2246.21  10
   1   6   4 51584.8 3765.39   3
   1  -6   4 57453.2 2224.62   5
   1   6   4 55886.3 3351.19   1
   1   6   5 45731.1 3736.60   2
   1  -6   5 50346.1 2124.76   5
   1   6   5 47070.9 3857.06   3
   1  -6   5 52591.9 2207.53  10
   1   6   6 9608.08 1860.75   3
   1  -6   6 7815.94 847.851  10
   1  -6   6 9028.01 834.480   5
   1   6   6 6863.80 1491.92   2
  -1  -6  -6 8892.92 817.282   9
   1   6   7 36839.6 3685.79   3
   1   6   7 36131.4 3613.24   2
   1  -6   7 37397.2 1959.20  10
  -1  -6  -7 34814.7 1726.30   9
  -1  -6  -7 35466.8 1808.01  14
  -1  -6  -8 6978.14 767.789  14
   1  -6   8 5831.94 829.054  10
   1  -6   9-358.415 444.222  10
  -1  -6  -9 747.914 376.225  12
  -1  -6 -10 604.426 306.241  12
   1  -6  10 547.198 408.067  10
   1  -6  11 7829.52 899.554  10
   1  -6  12-104.373 279.728  10
   1  -6  13 6767.66 694.006  13
  -1  -7  13 5474.54 634.706   8
  -1  -7  13 5405.63 615.114  13
  -1  -7  12 24631.7 1509.07  13
  -1  -7  12 23917.6 1516.53   8
  -1  -7  11 42024.5 2213.47   8
  -1  -7  11 41959.4 2178.75  13
  -1  -7  10 1589.39 533.759  13
  -1  -7  10 2499.71 599.853   8
  -1  -7   9 52227.6 2565.90  13
  -1  -7   9 52655.2 2558.50   8
  -1  -7   8 113953. 4214.76  13
  -1  -7   8 114081. 4197.12   8
   1  -7  -8 120508. 4026.95  12
  -1  -7   7 8270.14 934.019  13
   1  -7  -7 6756.85 833.372  14
   1  -7  -7 8879.79 848.870  12
  -1   7   7 8735.14 1823.45   3
  -1  -7   7 8112.40 870.132   8
  -1  -7   6 112321. 3872.23   8
   1  -7  -6 110781. 3902.11  14
   1  -7  -6 113518. 3851.85  12
  -1   7   6 110197. 6318.41   3
  -1  -7   6 103358. 3818.76  13
  -1  -7   5 78721.8 2881.67   8
  -1  -7   5 78263.9 2911.16  13
  -1   7   5 68732.6 4649.05   3
   1  -7  -5 77380.8 2943.60  12
   1  -7  -5 74976.1 2929.08  14
  -1   7   4 8695.83 1464.71   3
  -1  -7   4 9933.69 824.881  13
  -1  -7   4 9646.20 803.567   8
   1  -7  -4 8815.58 842.844  12
   1  -7  -4 10948.0 899.242  14
  -1  -7   3 101253. 3343.65  13
   1  -7  -3 102682. 3423.37  14
  -1  -7   3 104533. 3313.16   8
  -1   7   3 86186.8 4691.32   3
   1  -7  -3 92284.6 3390.75  12
   1  -7  -3 105541. 3423.99   4
   1  -7  -2 171614. 4917.41   4
  -1  -7   2 165924. 4852.87  13
   1  -7  -1 10728.6 871.604  12
   1  -7  -1 11782.4 824.375   4
   1   7  -1 11147.8 1288.86   1
   1  -7   0 222243. 6330.32  12
   1  -7   0 216888. 6215.96   4
   1   7   0 230497. 7637.39   1
  -1  -7  -1 38567.5 1786.35   9
   1  -7   1 40685.3 1714.00   5
  -1  -7  -2 28012.4 1494.28  12
   1  -7   2 29526.7 1431.76  12
  -1  -7  -2 31438.1 1578.16   6
   1  -7   2 29888.2 1421.19  10
  -1  -7  -2 29902.1 1514.89   9
   1   7   2 28331.7 2441.66   3
   1  -7   2 27075.6 1402.60   5
   1   7   3 191322. 8155.40   2
   1  -7   3 183528. 5325.64  12
  -1  -7  -3 188153. 5537.29   9
   1  -7   3 176048. 5391.59   5
   1  -7   3 185386. 5417.35  10
  -1  -7  -3 176976. 5318.74   8
   1   7   3 179378. 7703.85   3
   1  -7   4 65224.4 2537.74   5
   1  -7   4 62530.0 2532.45  10
  -1  -7  -4 63755.5 2539.13   9
   1   7   4 64588.9 4499.03   2
   1   7   4 64260.3 4371.41   3
   1   7   5 4058.03 1256.74   2
  -1  -7  -5 3902.78 571.586   9
   1   7   5 4807.59 1343.17   3
   1  -7   5 5301.39 678.184  10
   1  -7   5 5743.70 705.587   5
   1   7   6 117676. 6991.85   2
  -1  -7  -6 124360. 4103.77   9
   1  -7   6 118551. 4234.52  10
   1  -7   6 122668. 4193.98   5
   1   7   6 114240. 6841.08   3
  -1  -7  -7 30560.9 1727.20  14
   1  -7   7 27672.8 1749.16  10
  -1  -7  -7 31394.6 1646.86   9
  -1  -7  -8 39198.8 2009.04  12
   1  -7   8 36210.2 2084.90  10
  -1  -7  -8 37135.9 1969.25  14
   1  -7   9 38556.1 2137.55  10
  -1  -7  -9 35875.1 1913.20  12
   1  -7  10 12166.9 1127.59  10
  -1  -7 -10 9342.11 873.749  12
   1  -7  11 7773.54 876.911  10
   1  -7  11 9121.42 889.685   8
   1  -7  12 18707.8 1217.53   8
   1  -7  12 22197.6 1361.91  13
  -1  -8  12 5890.29 702.634  13
  -1  -8  12 5649.04 672.512   8
  -1  -8  11 1636.16 513.650  13
  -1  -8  11 651.104 375.553   8
  -1  -8  10 43655.3 2285.34  13
  -1  -8  10 48180.7 2344.66   8
  -1  -8   9 17932.1 1352.07   8
  -1  -8   9 15230.0 1316.84  13
   1  -8  -8 51368.7 2311.41  12
  -1  -8   8 47578.5 2430.12  13
  -1  -8   8 47505.4 2356.05   8
  -1  -8   7 34949.5 1881.64   8
   1  -8  -7 32424.0 1896.72  14
  -1  -8   7 29802.4 1820.90  13
   1  -8  -7 37486.4 1894.02  12
  -1   8   6 15235.0 2389.59   3
   1  -8  -6 10718.3 1028.89  14
  -1  -8   6 12282.4 1031.56   8
  -1  -8   6 13047.2 1102.32  13
   1  -8  -6 13501.8 1110.89  12
  -1  -8   5 572.947 355.394  13
   1  -8  -5 475.417 283.368  12
  -1  -8   5 165.105 273.599   8
   1  -8  -5 98.6909 293.664  14
  -1  -8   4 196352. 5809.63  13
  -1  -8   4 192795. 5694.39   8
   1  -8  -4 186978. 5888.47  12
   1  -8  -4 188505. 5868.99  14
   1  -8  -4 185698. 5813.52   4
  -1  -8   3 20222.0 1245.69  13
  -1  -8   3 22203.8 1240.57   8
   1  -8  -3 20406.0 1302.63  14
   1  -8  -3 19414.5 1317.49  12
   1  -8  -3 20717.6 1302.09   4
   1  -8  -2 52209.3 2343.22  12
   1  -8  -2 56599.8 2323.54  14
   1  -8  -2 55329.9 2295.83   4
   1  -8  -2 56661.6 2175.48   5
  -1  -8   2 56909.6 2196.94   8
  -1  -8   1 35792.4 1617.91  12
   1  -8  -1 34768.4 1681.92   4
   1  -8  -1 34199.5 1643.18  14
  -1  -8   1 34776.4 1689.76   9
   1  -8  -1 35139.8 1765.10  12
  -1  -8   1 34808.4 1582.82   8
   1  -8  -1 34361.2 1604.14   5
   1  -8   0 1606.10 443.937  12
  -1  -8   0 865.686 329.651  12
  -1  -8   0 1547.11 418.872   9
  -1  -8   0 1113.58 302.235   4
  -1  -8   0 1502.96 341.483   8
   1  -8   0 739.039 265.475   5
  -1  -8  -1 8140.10 800.892  12
  -1  -8  -1 7862.10 780.356   9
  -1  -8  -1 8711.44 717.195   4
   1  -8   1 8290.21 792.004  12
  -1  -8  -1 8656.81 710.195   8
   1  -8   1 9098.20 805.806   5
   1   8   2 138410. 6878.08   2
  -1  -8  -2 138086. 4262.74   4
  -1  -8  -2 132527. 4440.21  12
  -1  -8  -2 139593. 4298.15   8
  -1  -8  -2 133635. 4489.46   9
   1  -8   2 135449. 4357.67  12
   1  -8   2 141998. 4442.64   5
  -1  -8  -3 20924.0 1237.19   4
   1  -8   3 20700.9 1276.33  10
  -1  -8  -3 21558.1 1373.29  12
   1  -8   3 20585.2 1307.52   5
  -1  -8  -3 22371.3 1369.88   9
   1   8   3 19666.2 2503.31   2
   1  -8   3 21673.3 1270.50  12
   1  -8   4 102494. 3579.97  13
   1  -8   4 108613. 3768.82  10
   1   8   4 100550. 6200.31   2
  -1  -8  -4 106110. 3764.27   9
   1  -8   4 106940. 3771.90   5
  -1  -8  -4 108961. 3833.49  12
   1  -8   5 17404.9 1203.10  13
  -1  -8  -5 19491.7 1344.67  12
   1   8   5 15610.7 2332.14   3
   1   8   5 17964.4 2527.43   2
  -1  -8  -5 17858.0 1266.58   9
   1  -8   5 18015.8 1294.39   5
   1  -8   5 18836.8 1321.35  10
  -1  -8  -6 97.4067 302.982  12
  -1  -8  -6 387.250 322.546   9
   1  -8   6 74.6309 356.802  10
  -1  -8  -7 15736.8 1271.91  14
   1  -8   7 12834.0 1203.85  10
  -1  -8  -7 14025.8 1096.73   9
   1  -8   8 47744.5 2461.97  10
  -1  -8  -8 49936.7 2394.29  14
  -1  -8  -8 49873.1 2361.42  12
  -1  -8  -9 5970.18 749.419  12
  -1  -8  -9 4961.81 681.613  14
   1  -8  10 31867.8 1874.66  13
   1  -8  10 35774.2 1972.75  10
  -1  -8 -10 36732.8 1801.06  12
   1  -8  11 16351.9 1195.05  13
  -1  -9  11 742.090 361.017  13
   1  -9 -11 366.424 227.554   4
  -1  -9  11 692.712 292.292   8
  -1  -9  10 15411.5 1206.91  13
  -1  -9  10 13383.2 1105.28   8
  -1  -9   9-343.348 363.934  13
  -1  -9   9 40.6788 311.974   8
  -1  -9   8 6995.04 813.764   8
   1  -9  -8 6290.44 763.443  12
  -1  -9   8 6962.10 893.346  13
  -1  -9   7 5675.52 772.668  13
  -1  -9   7 5690.14 746.505   8
   1  -9  -7 5852.31 736.620  12
   1  -9  -7 6192.29 866.745  14
   1  -9  -6 16495.1 1298.46  14
   1  -9  -6 17726.6 1326.45  12
   1  -9  -6 16743.7 1296.76   4
  -1  -9   6 17025.3 1284.63  13
  -1  -9   6 15846.6 1209.80   8
  -1  -9   5 647.988 316.896   8
  -1  -9   5 2211.87 544.751  13
   1  -9  -5 1542.47 504.358  12
   1  -9  -5 1444.89 470.057   4
   1  -9  -5 1450.04 532.730  14
   1  -9  -4 26751.1 1660.87  12
   1  -9  -4 24747.0 1569.43  14
  -1  -9   4 26011.9 1543.41  13
  -1  -9   4 24972.6 1430.45   8
   1  -9  -4 24067.4 1523.25   4
  -1  -9   3 1560.48 361.257   8
   1  -9  -3 688.527 408.389  14
   1  -9  -3 1158.19 463.531  12
   1  -9  -3 1549.87 449.267   4
   1  -9  -2 7040.18 790.711  14
   1  -9  -2 8287.80 847.501   4
  -1  -9   2 8254.01 750.912   8
   1  -9  -2 7162.36 845.433  12
   1  -9  -1 94.6956 363.366  14
  -1  -9   1-187.146 263.384  12
   1  -9  -1 752.649 495.183  12
  -1  -9   1-52.9085 220.568   8
   1  -9  -1 352.727 322.640   4
   1  -9  -1 374.004 271.094   5
  -1  -9   0 748.377 310.458  12
  -1  -9   0 1195.54 415.328   9
  -1  -9   0 812.219 318.110   8
   1  -9   0 353.108 271.205   5
   1   9   0 1367.49 732.168   2
   1  -9   0 78.3246 290.547  12
  -1  -9  -1 1130.55 329.240   4
   1  -9   1 1247.92 398.630  12
  -1  -9  -1 868.994 440.827   9
   1  -9   1 1234.20 342.676   5
   1   9   1 1209.39 872.901   2
  -1  -9  -1 1714.60 387.389   8
  -1  -9  -1 1491.96 427.600  12
   1  -9   2 20859.9 1317.98  12
   1   9   2 19092.0 2521.74   2
  -1  -9  -2 19378.2 1361.50   9
  -1  -9  -2 19738.2 1343.35  12
   1  -9   2 20960.7 1337.06   5
  -1  -9  -2 21089.5 1263.49   4
   1  -9   3 2280.44 505.099   5
  -1  -9  -3 2565.31 563.154  12
   1  -9   3 2912.20 528.367  12
  -1  -9  -3 2840.72 501.777   4
   1   9   3 2209.36 848.681   2
  -1  -9  -3 2284.19 537.554   9
  -1  -9  -4 10640.2 938.061   4
   1  -9   4 10608.7 908.729  13
  -1  -9  -4 12616.0 1096.11  12
  -1  -9  -4 12572.3 1076.42   9
   1  -9   4 12009.4 1058.56   5
   1  -9   5 471.954 411.970   5
  -1  -9  -5-114.316 375.373  12
  -1  -9  -5-77.1085 280.330   4
   1  -9   5 731.308 352.856  10
   1  -9   5 567.372 323.583  13
  -1  -9  -5 1112.85 419.055   9
   1  -9   6 519.928 424.589  10
  -1  -9  -6 377.165 327.499  12
   1  -9   6 645.036 368.346  13
  -1  -9  -6 153.362 348.893   9
  -1  -9  -6 62.9127 394.343  14
   1  -9   7 807.056 367.382  13
   1  -9   7 149.232 383.359  10
  -1  -9  -7 548.151 450.138  12
  -1  -9  -7 758.541 553.098  14
  -1  -9  -7 40.5615 275.646   9
  -1  -9  -8 3258.89 619.787  14
   1  -9   8 3031.30 609.721  13
  -1  -9  -8 5137.74 718.785  12
   1  -9   8 4264.10 719.972  10
  -1  -9  -9 83.8267 293.985  14
   1  -9   9-79.4037 335.965  13
  -1  -9  -9-236.011 266.702  12
  -1  -9 -10 111.756 281.433  12
   1  -9  10 805.698 329.446  13
   1  -9  11 3470.47 531.595  13
   1 -10 -11 3907.73 498.362   4
  -1 -10  10 18688.2 1240.88   8
  -1 -10  10 21146.6 1361.16  13
   1 -10 -10 23334.8 1356.28   4
  -1 -10   9 5325.36 737.784  13
  -1 -10   9 4026.38 595.063   8
   1 -10  -9 5249.51 688.594   4
   1 -10  -9 5202.34 654.915  12
  -1 -10   8 7504.42 894.141  13
   1 -10  -8 8082.91 904.128   4
  -1 -10   8 7753.82 832.299   8
   1 -10  -8 7821.24 845.922  12
   1 -10  -7 675.138 395.154  12
   1 -10  -7 1252.79 427.882   4
  -1 -10   7 770.216 444.607  13
  -1 -10   7 295.531 332.613   8
   1 -10  -6 13999.3 1203.00   4
  -1 -10   6 15363.9 1282.55  13
   1 -10  -6 15965.1 1304.55  14
   1 -10  -6 15667.0 1253.83  12
  -1 -10   6 15077.0 1161.34   8
   1 -10  -5 1180.22 418.797  14
   1 -10  -5 1200.03 459.332   4
  -1 -10   5 1300.13 387.701   8
   1 -10  -5 2291.37 607.595  12
   1 -10  -4 67582.3 2922.35  14
   1 -10  -4 63607.3 2849.88   4
  -1 -10   4 66404.2 2670.46   8
   1 -10  -4 71091.9 3049.09  12
   1 -10  -3 18263.9 1434.20  12
   1 -10  -3 19128.0 1382.29   4
  -1 -10   3 19424.2 1233.85   8
   1 -10  -3 17948.2 1331.36  14
   1 -10  -2 25749.6 1602.27   4
   1 -10  -2 23020.9 1614.81  12
  -1 -10   2 28275.8 1476.56   8
   1 -10  -2 25529.5 1562.84  14
   1 -10  -1 226.816 342.658  12
   1 -10  -1 84.6798 262.278   5
  -1 -10   0 22872.6 1420.92  12
   1 -10   0 22137.8 1387.69   5
   1 -10   0 22528.3 1515.11  12
   1 -10   1 1599.90 486.044   5
   1  10   1 987.263 1315.08   2
   1 -10   1 1718.67 432.531  12
  -1 -10  -1 1646.99 468.341  12
  -1 -10  -2 74155.0 2831.58   4
   1 -10   2 72507.3 2982.53   5
  -1 -10  -2 69632.5 2976.64  12
   1 -10   2 71184.1 2901.58  12
  -1 -10  -2 69995.7 3005.60   9
   1 -10   3 5825.84 787.657   5
  -1 -10  -3 6191.83 700.823   4
  -1 -10  -3 6334.11 826.940   9
  -1 -10  -3 6168.57 786.401  12
   1 -10   3 6066.91 718.064  12
  -1 -10  -4 36660.9 1906.60   4
  -1 -10  -4 37523.8 2049.45  12
  -1 -10  -4 39245.5 2047.52   9
   1 -10   4 38024.0 2078.57   5
  -1 -10  -5 410.916 306.304   4
  -1 -10  -5 524.586 464.153  12
  -1 -10  -5 490.930 391.394   9
   1 -10   6 230.130 333.792  13
  -1 -10  -6-210.160 260.865   4
  -1 -10  -6 220.169 434.648  14
  -1 -10  -6 222.680 348.167  12
   1 -10   7 478.392 307.287  13
  -1 -10  -7 64.6086 359.981  14
  -1 -10  -7 663.270 453.168  12
  -1 -10  -7 214.284 254.316   4
  -1 -10  -8 43262.8 2160.73  14
  -1 -10  -8 43715.4 2036.21   4
  -1 -10  -8 41044.9 2075.44  12
   1 -10   8 42397.0 2067.95  13
  -1 -10  -9 489.862 313.063  12
  -1 -10  -9 312.504 325.023   4
   1 -10   9-258.471 251.806  13
  -1 -10  -9 343.842 283.693  14
  -1 -10 -10 25669.0 1325.92  12
   1 -10  10 21959.3 1299.43  13
   1 -11 -10 106.708 262.898   4
   1 -11  -9 30781.1 1592.91   4
   1 -11  -9 27972.4 1475.77  12
  -1 -11   9 26774.7 1445.40   8
  -1 -11   8 6472.86 708.457   8
   1 -11  -8 7334.54 795.451  12
   1 -11  -7 469.898 381.526  12
   1 -11  -7 184.087 365.930   4
  -1 -11   7 246.580 244.735   8
   1 -11  -6 22629.0 1533.48  12
  -1 -11   6 18845.1 1259.42   8
   1 -11  -6 19834.1 1445.83  14
   1 -11  -6 19063.5 1414.25   4
   1 -11  -5 47353.4 2351.15  14
   1 -11  -5 52111.9 2522.76  12
   1 -11  -4 248.481 441.046  12
   1 -11  -4 231.220 359.003   4
   1 -11  -3 91616.9 3630.35   4
   1 -11  -3 98702.4 3653.59  14
   1 -11  -3 87354.9 3688.80  12
   1 -11  -2 13388.4 1249.36  12
   1 -11  -2 16629.5 1249.87  14
   1 -11  -1 10805.8 1105.72  12
   1 -11   0 11559.4 1103.48  12
  -1 -11   0 11071.5 1024.30  12
   1 -11   0 11453.9 1021.62   5
  -1 -11  -1 73200.9 3121.09  12
   1 -11   1 80222.2 3239.18  12
   1 -11   1 80185.9 3169.10   5
   1 -11   2 2231.59 533.604   5
  -1 -11  -2 2617.41 617.604  12
   1 -11   2 2679.23 557.763  12
  -1 -11  -3 87399.9 3520.72  12
   1 -11   3 88992.9 3522.16   5
  -1 -11  -3 88551.5 3322.08   4
  -1 -11  -4 9453.51 1025.52  12
  -1 -11  -4 8619.86 866.343   4
  -1 -11  -5 8108.40 931.533  12
  -1 -11  -5 6638.39 905.290  14
  -1 -11  -5 9322.83 897.642   4
  -1 -11  -6 16357.7 1305.30  14
  -1 -11  -6 16179.1 1170.16   4
  -1 -11  -6 16627.8 1283.27  12
  -1 -11  -7 26517.0 1600.37  12
  -1 -11  -7 27187.4 1515.47   4
  -1 -11  -7 25122.8 1598.43  14
  -1 -11  -8 359.314 294.410   4
  -1 -11  -8 185.436 261.619  12
  -1 -11  -8-75.5353 312.228  14
   1 -11   8 329.321 279.366  13
  -1 -11  -9 30842.4 1540.62  12
   1 -12  -8 472.766 282.268  12
   1 -12  -8-319.957 255.194   4
   1 -12  -7 12306.6 1013.31   4
   1 -12  -7 13587.6 1068.18  12
   1 -12  -6 7710.16 868.035   4
   1 -12  -6 7024.20 844.731  12
   1 -12  -5 12453.7 1102.24   4
   1 -12  -5 11561.8 1103.25  12
   1 -12  -4 19824.2 1402.35  14
   1 -12  -4 19431.0 1452.80  12
   1 -12  -3 491.609 389.046  14
   1 -12  -3 3.38357 360.230  12
   1 -12  -2 2238.25 549.960  12
   1 -12  -1 15086.8 1306.47  12
  -1 -12   0 2639.35 536.004  12
   1 -12   0 2416.02 576.465  12
  -1 -12  -1 33606.7 1886.56  12
   1 -12   1 34452.5 1919.56  12
   1 -12   1 32954.9 1841.13   5
  -1 -12  -2 13837.9 1188.06  12
   1 -12   2 16253.4 1218.28  12
  -1 -12  -3 762.276 487.051  14
  -1 -12  -3 576.789 427.103  12
  -1 -12  -4 6856.85 873.858  12
  -1 -12  -4 6965.41 847.431  14
  -1 -12  -5 17164.6 1303.89  14
  -1 -12  -5 16972.3 1280.18  12
  -1 -12  -6 1756.22 505.343  14
  -1 -12  -6 825.489 366.170  12
  -1 -12  -7 15670.2 1139.84  14
  -1 -12  -7 14505.0 1088.14  12
  -1 -12  -8 7521.09 716.164  12
   1 -13  -7 6652.65 679.992  12
   1 -13  -6 1463.16 413.983  12
   1 -13  -5 62.7917 310.136  12
   1 -13  -4 7987.97 889.446  12
   1 -13  -3 5258.14 742.624  12
   1 -13  -2 504.885 402.479  12
   1 -13  -1 24836.9 1622.41  12
  -1 -13   0 184.919 310.880  14
   1 -13   0 481.339 414.708  12
  -1 -13  -1 74.0252 371.004  14
  -1 -13  -1 167.035 322.118  12
   1 -13   1 286.115 290.247  12
  -1 -13  -2 2507.49 528.903  12
  -1 -13  -2 2927.59 576.580  14
  -1 -13  -3 5228.53 703.614  14
  -1 -13  -3 4560.71 684.353  12
  -1 -13  -4-125.575 317.955  14
  -1 -13  -4 165.308 271.079  12
  -1 -13  -5 2233.14 480.316  14
  -1 -13  -5 1743.07 426.956  12
  -1 -13  -6 2458.73 452.459  12
  -1 -13  -6 2036.52 428.763  14
   1 -14  -4 1400.64 386.414  12
   1 -14  -3 5258.02 676.076  12
   1 -14  -2 2573.57 493.973  12
   1 -14  -1 50630.4 2277.02  12
   1 -14   0 168.710 303.251  12
  -1 -14  -2-165.382 271.480  14
  -1 -14  -2 143.785 288.634  12
  -1 -14  -3 3710.09 543.211  14
  -1 -14  -3 2098.50 430.247  12
  -1 -14  -4 3813.63 516.798  14
  -2   0  14 53264.1 2303.92   7
  -2   0  13-75.9391 326.201   7
  -2   0  12 33112.2 1911.28   7
  -2   0  11 224.660 342.550   7
  -2   0  10 36876.5 1990.40   7
  -2   0   9-141.550 624.641   3
  -2   0   9-133.782 339.751   7
  -2   0   8 144494. 4681.08   7
  -2   0   8 146723. 6922.85   3
  -2   0   7 249.336 583.096   3
  -2   0   7 70.1339 235.508   7
  -2   0   6 259134. 9260.75   3
  -2   0   5-29.1902 367.851   3
  -2   0   4 65575.4 3323.61   3
  -2   0   3 402.266 477.701   3
  -2   0   2 392326. 11327.1   3
   2   0  -1-82.3885 289.003   1
   2   0   0 276108. 8184.00   1
   2   0   1 17.5147 326.073   1
   2   0   2 8401.92 1066.47   1
   2   0   3-2.47633 410.070   1
   2   0   4 251757. 9006.03   1
   2   0   5 350.423 574.155   1
   2   0   6 163862. 5032.27  15
   2   0   7-47.1287 277.958  15
   2   0   7 445.976 404.421  10
   2   0   7-20.1370 633.762   3
   2   0   8 8115.26 1790.80   3
   2   0   8 7942.34 878.473  10
   2   0   9-223.726 369.023  10
   2   0  10 63499.9 2803.38  10
   2   0  11 278.903 379.304  10
   2   0  12 56922.5 2449.66  10
   2   0  13 117.998 306.563   7
  -2   1  14 29052.8 1568.18   7
  -2  -1  14 29211.2 1602.18   7
  -2  -1  14 29754.9 1543.55   8
  -2   1  13 6923.79 810.491   7
  -2  -1  13 8762.60 897.248   7
  -2   1  12 1902.34 488.296   7
  -2  -1  12 987.186 405.534   7
  -2   1  11 11983.8 1101.05   7
  -2  -1  11 11794.7 1115.59   7
  -2   1  10 37529.3 2000.62   7
  -2  -1  10 39419.8 2092.26   7
  -2   1   9 71301.4 4933.69   3
  -2  -1   9 72573.8 2914.33   7
  -2   1   9 68175.5 2839.26   7
  -2  -1   8 99317.1 3582.11   7
  -2  -1   8 104412. 5391.83   3
  -2   1   8 103210. 5752.54   3
  -2   1   8 101661. 3574.35   7
  -2  -1   7 89184.0 3118.64   7
  -2  -1   7 93432.7 4732.01   3
  -2   1   7 83953.4 4840.59   3
  -2   1   7 83955.8 3043.00   7
  -2   1   6 20174.8 2092.80   3
  -2  -1   6 24088.4 2078.47   3
  -2   1   5 3377.31 876.572   3
  -2  -1   5 4319.77 797.852   3
  -2  -1   4 141050. 5349.53   3
  -2   1   4 142584. 5626.84   3
  -2  -1   3 156077. 5532.85   3
  -2   1   3 154504. 5712.55   3
  -2   1   2 236777. 7559.03   3
   2   1  -1 304999. 9073.28   1
   2  -1  -1 305589. 8632.51   1
   2  -1   0 96931.6 3617.81   1
   2   1   0 104080. 3991.40   1
   2   1   1 6746.15 911.509   1
   2  -1   1 7686.48 887.662   1
   2   1   2 33829.6 2221.70   1
   2  -1   2 37457.5 2281.37   1
   2   1   3 81293.3 4014.76   1
   2  -1   3 85044.0 4046.23   1
   2  -1   4 93210.4 4711.27   1
   2   1   4 104466. 4953.06   1
   2   1   5 172466. 7396.46   1
   2   1   6 84091.8 2982.35  15
   2  -1   6 83896.9 3002.70  10
   2   1   7 1522.47 412.085  15
   2  -1   7 1504.98 843.012   3
   2  -1   7 674.144 417.310  10
   2   1   7 724.015 560.940   3
   2  -1   7 385.557 290.052  15
   2  -1   8 7808.85 879.947  10
   2   1   8 8433.22 1886.53   3
   2   1   8 6778.06 798.790  10
   2   1   9 11705.4 1072.67  10
   2  -1   9 10426.0 1072.07  10
   2   1  10 12680.4 1144.07  10
   2  -1  10 14052.3 1197.86  10
   2   1  11 30617.4 1722.03  10
   2  -1  11 26520.2 1665.66  10
   2  -1  12 6287.64 822.009   7
   2  -1  12 5490.68 702.852  10
   2   1  12 5511.96 679.194  10
   2  -1  13 5437.22 675.533   7
   2   1  13 5810.50 695.297   7
  -2  -2  14 957.451 354.602   8
  -2   2  14 746.981 305.216   7
  -2  -2  14 466.126 287.484   7
  -2   2  13 30585.2 1671.81   7
  -2  -2  13 31259.6 1770.50   7
  -2  -2  13 28443.1 1670.93   8
  -2   2  12 18263.6 1319.41   7
  -2  -2  12 21278.2 1516.27   7
  -2   2  11 4753.54 707.213   7
  -2  -2  11 6532.62 854.226   7
  -2   2  10 38742.5 2000.87   7
  -2  -2  10 39231.6 2087.01   7
  -2  -2   9 40835.6 2075.03   7
  -2   2   9 43432.9 3878.14   3
  -2   2   9 40059.4 1989.34   7
  -2   2   8 401.034 504.175   3
  -2   2   8 1158.60 385.727   7
  -2  -2   8 652.435 317.237   7
  -2  -2   7 73912.5 2802.22   7
  -2   2   7 73226.6 2744.06   7
  -2   2   7 78416.4 4772.03   3
  -2  -2   6 82898.8 4036.56   3
  -2   2   6 75852.5 4485.88   3
  -2   2   5 110163. 5309.96   3
  -2  -2   5 119730. 4809.47   3
  -2  -2   4 178265. 6259.88   3
  -2   2   4 184423. 6903.15   3
  -2   2   3 55287.7 3012.32   3
  -2   2   2 1284.69 526.779   3
   2  -2  -2 782.938 249.322   1
   2   2  -1 86177.6 3666.87   1
   2  -2  -1 83531.7 2983.04   1
  -2   2   1 86768.0 3679.84   3
   2  -2   0 179481. 5507.23   1
   2   2   0 175730. 6133.77   1
   2  -2   1 41196.6 2160.56   1
   2   2   1 43016.8 2453.55   1
   2   2   2 23498.6 1876.12   1
   2  -2   2 24717.4 1820.73   1
   2  -2   3 5147.71 946.141   1
   2   2   3 8006.74 1191.30   1
   2   2   4 4307.83 986.956   1
   2  -2   5 51337.8 2143.66  10
   2   2   5 55079.1 3779.09   1
   2   2   5 55319.2 2132.51  15
   2   2   6 14871.5 1054.73  15
   2   2   6 13275.0 1952.38   1
   2  -2   6 13621.2 1031.56  10
   2  -2   6 14228.3 1023.70  15
   2   2   7 7170.52 783.872  15
   2   2   7 6646.84 1582.72   3
   2  -2   7 6270.48 752.077  10
   2   2   8 20039.5 2906.72   3
   2  -2   8 19932.2 1386.46  10
   2  -2   9 768.455 355.764  10
   2   2   9 762.427 432.774  10
   2  -2  10 2905.51 605.087  10
   2   2  10 2051.26 479.289  10
   2   2  11 14406.0 1141.16  10
   2  -2  11 16557.8 1269.74  10
   2   2  12 2086.79 443.231   7
   2  -2  12 2185.05 528.267   7
   2  -2  12 2583.12 490.723  10
   2   2  13 4010.69 560.008   7
   2  -2  13 3668.53 573.008   7
  -2  -3  14 5461.09 667.204   7
  -2  -3  14 5488.33 642.791   8
  -2   3  13 10356.2 894.106   7
  -2  -3  13 13908.0 1122.66   7
  -2  -3  13 12235.9 1034.75   8
  -2   3  12 67408.8 2767.81   7
  -2  -3  12 70160.6 2972.77   7
  -2  -3  12 69184.3 2973.98   8
  -2   3  11 13987.4 1131.76   7
  -2  -3  11 17471.0 1342.71   7
  -2   3  10 30625.9 1688.09   7
  -2  -3  10 26813.3 1698.91   7
  -2   3   9 20770.7 2759.53   3
  -2   3   9 19643.5 1289.74   7
  -2  -3   9 19047.8 1337.67   7
  -2   3   8 8288.66 1644.46   3
  -2   3   8 8953.13 812.296   7
  -2  -3   8 7901.39 810.382   7
  -2   3   7 80417.3 2898.79   7
  -2  -3   7 82591.6 3002.70   7
  -2   3   7 87012.5 5244.22   3
  -2   3   6 163369. 7409.24   3
  -2  -3   6 172804. 5082.35   7
  -2   3   5 10770.3 1564.83   3
  -2   3   4 89888.2 4494.58   3
  -2   3   3 3754.30 806.135   3
  -2   3   2-34.2719 454.393   3
   2   3  -1 127606. 4934.77   1
   2  -3  -1 121680. 3719.48   1
  -2   3   1 127421. 4766.65   3
   2   3   0 199823. 6801.94   1
   2  -3   0 191589. 5764.26   1
   2  -3   1 121918. 4427.18   1
   2   3   1 132239. 5081.51   1
   2   3   2 156926. 6044.61   1
   2   3   3 240.563 384.210   1
   2   3   4 13632.5 1732.96   1
   2  -3   5 66484.8 2556.94  10
   2   3   5 67570.3 2486.22  15
   2   3   5 60777.3 4093.96   1
   2   3   6 60901.5 2462.23  15
   2  -3   6 59927.3 2521.58  10
   2   3   6 68758.6 4213.52   2
   2   3   6 60375.0 4344.99   1
   2   3   7 33831.7 1844.90  15
   2  -3   7 37397.5 1920.70  10
   2   3   7 40766.5 3944.02   3
   2  -3   8 71942.0 3041.16  10
   2  -3   9 1816.85 556.370  10
   2   3   9 2098.13 524.342  10
   2   3  10 17426.9 1283.72  10
   2  -3  10 17827.4 1367.01  10
   2  -3  11 19321.6 1392.59  10
   2   3  11 20617.7 1347.79  10
   2   3  12 5947.75 716.156   7
   2  -3  12 4791.99 677.621  10
   2  -3  12 6586.03 780.492   7
   2  -3  13 4635.88 583.371   7
  -2  -4  14 1954.14 408.934   8
  -2  -4  14 2994.21 454.030   7
  -2  -4  13 8430.47 854.587   7
  -2  -4  13 7639.63 831.248   8
  -2  -4  12 803.595 357.308   8
  -2  -4  12 589.574 398.035   7
  -2  -4  11 59481.4 2581.95  13
  -2  -4  11 60337.3 2700.99   7
  -2  -4  11 57109.5 2710.87   8
  -2  -4  10 7412.77 868.064   8
  -2  -4  10 6482.27 819.085   7
  -2  -4  10 7164.79 796.074  13
  -2  -4   9 38542.4 1936.34  13
  -2  -4   9 41195.2 2051.73   7
  -2   4   8 13947.2 2195.70   3
  -2  -4   8 14220.7 1080.10   7
  -2  -4   8 14841.0 1087.16  13
  -2  -4   7 4512.59 620.097   8
  -2  -4   7 5166.07 598.647  13
  -2  -4   7 4544.45 603.859   7
  -2   4   7 5699.43 1382.12   3
  -2   4   6 357.812 574.537   3
  -2  -4   6 292.229 215.342  13
  -2  -4   6 172.599 299.136   7
  -2  -4   6-57.9914 233.023   8
  -2   4   5 201011. 8248.41   3
  -2   4   4 51749.0 3377.83   3
  -2   4   3 257219. 8911.30   3
  -2   4   2 3447.99 796.631   3
   2   4  -1 23904.2 1936.41   1
  -2   4   1 22526.3 1743.39   3
   2   4   0 1109.03 574.746   1
   2   4   1 287978. 9403.25   1
   2   4   2 10805.1 1346.04   1
   2   4   3 328335. 10994.9   1
   2  -4   4 30860.5 1506.44  10
   2   4   4 31580.5 2684.67   1
   2   4   5 9177.25 753.683  15
   2   4   5 7392.88 1400.09   1
   2  -4   5 8882.66 800.196  10
   2  -4   5 8563.60 696.170   5
   2   4   6 5833.51 1392.75   1
   2  -4   6 6315.10 755.867  10
   2   4   6 6252.09 1478.86   3
   2   4   6 8684.37 1564.54   2
   2   4   6 5964.70 667.527  15
   2   4   7 102597. 3732.79  15
   2  -4   7 102517. 3808.22  10
   2   4   7 111144. 6909.05   3
   2  -4   8 1617.66 491.511  10
   2  -4   9 81715.4 3411.26  10
   2   4  10 15009.6 1169.80  10
   2  -4  10 13587.0 1240.27  10
   2  -4  11 3677.70 573.162   7
   2  -4  11 2858.55 596.037  10
   2  -4  12 862.161 328.310   7
   2  -4  12 1808.28 469.911  10
  -2  -5  13 13640.2 1078.30   8
  -2  -5  13 12945.7 1012.75   7
  -2  -5  12 16141.5 1212.98   7
  -2  -5  12 15462.7 1152.88  13
  -2  -5  12 17939.1 1341.21   8
  -2  -5  11 70310.2 2946.36   7
  -2  -5  11 66921.6 2843.15  13
  -2  -5  11 67319.9 3012.02   8
  -2  -5  10 19159.5 1447.15   8
  -2  -5  10 19790.5 1399.12   7
  -2  -5  10 17933.0 1341.74  13
  -2  -5   9 12232.7 1052.88  13
  -2  -5   9 11263.1 1013.51   7
  -2  -5   9 12059.2 1097.65   8
  -2  -5   8 2774.42 582.983   8
  -2  -5   8 2600.26 485.674   7
  -2   5   8 3122.72 1224.19   3
  -2  -5   8 2423.26 492.220  13
  -2   5   7 10016.7 1880.02   3
  -2  -5   7 8782.53 831.379  13
  -2  -5   7 9637.20 880.376   8
  -2  -5   7 8508.26 776.218   7
  -2  -5   6 52903.6 2179.65  13
  -2  -5   6 51289.8 2090.16   7
  -2  -5   6 52903.2 2229.51   8
  -2  -5   5 108084. 3506.01  13
  -2  -5   5 109588. 3572.34   8
  -2   5   4 79314.5 4587.66   3
  -2  -5   4 86740.1 2916.14   8
  -2   5   3 50563.0 3239.30   3
  -2   5   2 581.461 416.719   3
   2   5  -1 1506.14 480.264   1
  -2   5   1 1290.67 511.613   3
   2   5   0 7941.36 1185.81   1
   2   5   1 120417. 5241.54   1
   2   5   2 5316.64 1019.24   1
  -2  -5  -3 122714. 4075.51   6
   2   5   3 128438. 5824.09   1
  -2  -5  -3 122846. 3947.64   8
   2  -5   3 128363. 3896.12   5
   2  -5   4 37198.1 1728.80  10
   2   5   4 32771.3 2870.30   1
  -2  -5  -4 35572.6 1745.28   6
   2   5   4 34747.7 1555.68  15
   2  -5   4 36561.3 1645.04   5
   2   5   5 8082.46 723.945  15
   2   5   5 7281.92 1505.55   1
   2  -5   5 6705.92 739.894  10
  -2  -5  -5 7518.76 726.646   6
   2  -5   5 8021.88 739.158   5
   2   5   6 622.718 288.997  15
   2  -5   6 395.215 361.360  10
   2   5   6 114.310 638.453   2
   2  -5   6 54.3824 219.983   5
   2   5   6 473.359 929.658   3
   2   5   6 259.354 556.154   1
   2   5   7 45222.0 4058.94   2
   2  -5   7 46691.0 2309.12  10
   2  -5   8 13464.1 1218.47  10
   2  -5   9 7177.84 901.496  10
   2  -5  10 1494.97 520.198  10
   2  -5  11 244.641 262.506   7
   2  -5  11-24.3144 315.387  10
   2  -5  12-360.162 302.872   7
   2  -5  12 239.804 269.015  10
  -2  -6  13 186.602 253.507   8
  -2  -6  13-1262.10 500.502   7
  -2  -6  12 24699.4 1463.95  13
  -2  -6  12 23179.4 1523.82   8
  -2  -6  12 25081.6 1452.45   7
  -2  -6  11 3930.81 707.872   8
  -2  -6  11 3392.67 583.365  13
  -2  -6  11 4632.90 662.685   7
  -2  -6  10 81043.0 3323.77  13
  -2  -6  10 87768.9 3307.82   7
  -2  -6  10 81280.9 3425.11   8
  -2  -6   9 59420.6 2681.88  13
  -2  -6   9 63247.9 2632.67   7
  -2  -6   9 55796.9 2704.37   8
  -2  -6   8 21548.5 1422.18  13
  -2  -6   8 18907.6 1261.14   7
  -2  -6   8 21725.3 1480.83   8
  -2   6   7 853.844 965.575   3
  -2  -6   7 265.080 316.888   8
  -2  -6   7 170.713 282.748  13
   2  -6  -6 62774.4 2489.77  12
  -2  -6   6 61601.4 2515.51  13
  -2   6   6 53413.4 4332.14   3
  -2  -6   6 59979.9 2522.47   8
  -2  -6   5 59150.9 2355.92  13
   2  -6  -5 53713.4 2291.31  12
  -2   6   5 52024.0 3977.56   3
  -2  -6   5 60519.2 2375.20   8
  -2  -6   4 175248. 5030.27  13
  -2   6   4 156192. 7155.94   3
   2  -6  -4 152323. 4959.95  12
  -2  -6   4 168166. 4990.39   8
   2  -6  -3 36924.0 1687.37  14
   2  -6  -3 38773.8 1684.57   4
  -2  -6   3 35652.7 1746.61   6
  -2   6   3 35845.8 2801.61   3
  -2  -6   3 37871.7 1659.53   8
   2  -6  -3 33444.1 1648.25  12
  -2  -6   3 37841.7 1666.38  13
   2   6  -2 33071.5 2619.73   1
   2  -6  -2 34981.2 1634.70  12
  -2   6   2 37207.3 2595.69   3
  -2  -6   2 35448.2 1566.81   8
   2  -6  -1 9651.85 775.111  12
  -2  -6   1 8733.16 820.900   6
   2   6  -1 6640.41 1120.67   1
  -2  -6   1 9135.04 714.767   8
   2  -6   0 37784.2 1700.43  12
  -2  -6   0 36703.1 1818.88   6
  -2  -6   0 36893.5 1608.37   8
   2   6   0 40139.4 2814.12   1
   2  -6   1 20596.9 1175.59  12
   2   6   1 20317.3 1991.55   1
   2  -6   1 21604.5 1175.46   5
  -2  -6  -1 21307.4 1316.69   6
  -2  -6  -1 20531.4 1150.03   8
   2  -6   2 44484.8 1862.54   5
   2  -6   2 40915.5 1831.41  12
   2   6   2 43628.7 3082.47   1
  -2  -6  -2 43219.7 1993.06   6
  -2  -6  -2 42802.3 1847.92   8
   2  -6   3 44172.9 1912.28  12
   2   6   3 43001.2 3233.56   1
   2  -6   3 45672.3 1909.82  10
  -2  -6  -3 42276.5 2017.50   6
  -2  -6  -3 43354.2 1935.08   8
   2  -6   3 44921.9 1936.75   5
   2   6   4 63143.5 4190.92   1
   2  -6   4 62972.9 2516.57  10
  -2  -6  -4 63340.6 2592.19   6
   2  -6   4 62727.6 2481.09   5
   2   6   5 12100.2 1928.57   1
   2   6   5 12078.1 2093.49   3
  -2  -6  -5 9207.28 855.901   6
   2  -6   5 9237.95 904.941  10
   2   6   5 10609.7 1871.29   2
   2  -6   5 9733.11 851.184   5
   2  -6   6 3980.64 611.058   5
   2   6   6 3931.71 1341.06   1
   2   6   6 2099.22 905.902   3
   2  -6   6 3980.77 663.765  10
   2   6   6 3961.32 1317.90   2
   2  -6   7 2642.32 599.676  10
   2  -6   8 16522.7 1369.11  10
   2  -6   9 19418.0 1476.17  10
   2  -6  10 20180.1 1466.09  10
   2  -6  11 1113.84 390.459  10
   2  -6  12 118.602 238.089  10
  -2  -7  12 17882.3 1195.41  13
  -2  -7  12 19624.4 1306.07   8
  -2  -7  11 831.196 333.395   8
  -2  -7  11 701.168 350.185  13
  -2  -7  10 39816.7 2077.27  13
  -2  -7  10 37192.1 2103.64   8
  -2  -7   9 16417.1 1269.74  13
  -2  -7   9 16610.8 1313.07   8
  -2  -7   8 6162.61 820.997   8
  -2  -7   8 5979.61 761.328  13
  -2  -7   7 55245.6 2489.40  13
  -2  -7   7 53300.4 2471.34   8
  -2  -7   6 46325.9 2199.77   8
  -2  -7   6 46504.4 2200.16  13
   2  -7  -6 52173.3 2257.06  12
  -2   7   6 41000.3 3823.17   3
  -2   7   5 852.046 758.384   3
  -2  -7   5 96.1016 279.908   8
  -2  -7   5 296.831 335.039  13
   2  -7  -5 398.726 358.691  12
  -2  -7   4 66313.7 2595.63  13
   2  -7  -4 60358.2 2594.78  12
   2  -7  -4 64771.7 2572.60   4
  -2   7   4 64028.2 4265.82   3
  -2  -7   4 65650.6 2554.81   8
   2  -7  -3 53180.9 2240.51  14
   2  -7  -3 55288.4 2242.77   4
  -2  -7   3 56690.8 2221.95   8
   2  -7  -2 58640.2 2359.50  14
  -2  -7   2 59758.2 2569.16   6
   2  -7  -2 61176.0 2502.16  12
   2  -7  -2 65865.1 2461.88   4
  -2  -7   2 65510.1 2407.52   9
   2   7  -2 61072.4 3852.73   1
  -2  -7   2 61765.9 2382.58   8
   2  -7  -1 82160.3 2958.19  12
   2  -7  -1 80392.0 2822.98   4
   2  -7  -1 76933.5 2792.17   5
  -2  -7   1 73235.5 2981.07   6
  -2  -7   1 75683.9 2802.81   9
   2   7  -1 78443.1 4332.17   1
  -2  -7   1 72513.8 2716.00   8
   2  -7   0 4984.33 591.359   5
   2  -7   0 6295.91 675.262  12
  -2  -7   0 5186.96 654.922   6
  -2  -7   0 5600.10 596.038   8
  -2  -7   0 5482.08 651.592   9
   2   7   0 5608.64 1126.86   1
  -2  -7  -1 1524.74 338.016   8
   2  -7   1 1763.81 385.637   5
   2  -7   1 2051.12 405.787  12
   2   7   1 1380.48 604.557   1
  -2  -7  -1 1872.71 479.453   6
   2   7   2 170210. 7160.76   1
   2  -7   2 169263. 5103.42   5
   2  -7   2 162004. 4915.73  10
  -2  -7  -2 170467. 5310.92   6
   2  -7   2 159809. 5060.18  12
  -2  -7  -2 160217. 5041.22   8
   2  -7   3 17396.0 1162.89  12
   2   7   3 18542.4 2158.36   1
   2   7   3 17949.2 2268.47   3
   2  -7   3 16197.3 1108.68  10
  -2  -7  -3 18585.1 1282.80   6
  -2  -7  -3 17360.6 1191.63   8
   2  -7   3 16652.3 1152.37   5
   2   7   4 32956.2 3331.33   3
   2  -7   4 33508.1 1726.57  10
   2  -7   4 32409.1 1730.40   5
  -2  -7  -4 34101.5 1795.32   6
   2  -7   5 111938. 3967.55  10
  -2  -7  -5 110583. 3889.82   6
   2   7   5 116177. 6926.07   2
   2   7   5 97921.5 6417.97   3
   2  -7   5 112679. 3928.15   5
   2  -7   6-242.136 310.070   5
   2  -7   6 137.031 359.661  10
  -2  -7  -7 7924.05 863.756  14
   2  -7   7 7813.92 931.831  10
  -2  -7  -7 6166.36 794.309   9
   2  -7   8 48570.8 2485.53  10
  -2  -7  -8 51928.0 2317.01   9
  -2  -7  -9 14948.4 1188.47  12
   2  -7   9 12903.7 1201.38  10
  -2  -7 -10 19927.5 1300.54  12
   2  -7  10 19250.9 1381.80  10
   2  -7  11 13565.8 1069.04  10
  -2  -8  12 21568.5 1267.62  13
   2  -8 -12 23028.4 1255.94   4
  -2  -8  12 20611.3 1285.33   8
  -2  -8  11 5272.54 697.507   8
  -2  -8  11 4710.52 665.674  13
   2  -8 -11 4826.30 624.512   4
  -2  -8  10 4420.51 669.940   8
  -2  -8  10 2746.01 604.598  13
  -2  -8   9 1168.90 450.699   8
  -2  -8   9 1642.06 508.491  13
  -2  -8   8 17530.9 1349.73  13
  -2  -8   8 17278.5 1342.83   8
  -2  -8   7 28414.5 1735.72  13
   2  -8  -7 32748.6 1763.07  12
   2  -8  -7 27722.9 1718.83   4
  -2  -8   7 28702.0 1735.18   8
  -2  -8   6 110361. 3958.47  13
   2  -8  -6 99702.4 3872.85   4
   2  -8  -6 116707. 3992.74  12
  -2  -8   6 104617. 3866.13   8
   2  -8  -5 18412.0 1330.32  12
   2  -8  -5 16177.9 1237.45   4
  -2  -8   5 19411.3 1354.22  13
  -2  -8   5 19727.1 1313.19   8
  -2  -8   4 2655.66 471.786   8
   2  -8  -4 1891.54 477.034  12
   2  -8  -4 3180.26 558.276   4
  -2  -8   3 699.325 364.846   8
   2  -8  -3 577.738 335.626  14
   2  -8  -3 405.732 284.359   5
   2  -8  -3 178.808 314.555  12
   2  -8  -3 457.794 321.003   4
   2   8  -3 186.571 468.302   1
   2  -8  -2 97073.0 3683.32  12
   2  -8  -2 108956. 3653.97   4
   2  -8  -2 102825. 3556.29   5
  -2  -8   2 104449. 3534.56   9
   2  -8  -2 96285.2 3514.77  14
  -2  -8   2 103992. 3549.84   8
   2   8  -2 98430.4 5299.98   1
   2  -8  -1 44506.2 2121.51  12
  -2  -8   1 44953.3 2040.46   9
   2   8  -1 43990.0 3260.03   1
   2  -8  -1 43189.5 1999.89   5
  -2  -8   1 41843.5 1933.46   8
  -2  -8   0 96246.0 3323.30  12
  -2  -8   0 96336.8 3621.96   6
   2  -8   0 94838.4 3467.56  12
  -2  -8   0 89455.1 3382.93   9
   2  -8   0 93533.7 3379.96   5
  -2  -8   0 92620.2 3300.97   8
   2  -8   1 80451.6 3072.93  12
  -2  -8  -1 76911.6 3001.84  12
  -2  -8  -1 83982.7 3270.33   6
  -2  -8  -1 76403.2 3092.67   9
  -2  -8  -1 83167.0 3008.75   8
   2  -8   1 78729.7 3034.71   5
   2  -8   2 1061.54 312.109   5
  -2  -8  -2 2042.45 452.476   8
  -2  -8  -2 1990.17 557.933   6
  -2  -8  -2 1909.80 492.941   9
   2  -8   2 1872.47 424.422  12
   2  -8   3 4523.96 643.126   5
   2  -8   3 3878.51 559.387  10
  -2  -8  -3 5096.58 722.755   6
   2  -8   3 4608.72 634.072  12
  -2  -8  -3 5167.15 747.980   9
   2  -8   4 25349.4 1526.06  10
  -2  -8  -4 27863.5 1667.54   6
  -2  -8  -4 25646.8 1598.09   9
   2  -8   4 26777.1 1629.76   5
   2  -8   5 41967.7 2121.63  10
  -2  -8  -5 41101.1 2112.86   9
   2  -8   5 39597.9 2071.04   5
   2  -8   6 34841.6 1976.80  10
  -2  -8  -6 34809.2 1915.95   9
   2  -8   6 37656.6 2001.92   5
  -2  -8  -7 16365.5 1263.99  14
   2  -8   7 14336.7 1237.84  10
  -2  -8  -7 13173.1 1107.21   9
  -2  -8  -8 8163.77 924.438  12
   2  -8   8 5716.31 824.541  10
  -2  -8  -8 7805.52 804.820   9
  -2  -8  -9 9974.56 947.272  12
   2  -8   9 9412.33 991.457  10
  -2  -8 -10 638.618 369.716  12
   2  -8  10 1460.79 449.522  10
   2  -8  10 1168.76 375.822  13
   2  -8  11 412.427 295.659  10
  -2  -9  11-34.2673 239.041   8
   2  -9 -11-39.8940 249.963   4
  -2  -9  10 3868.93 598.070   8
   2  -9 -10 4245.18 617.918   4
  -2  -9   9 213.675 306.429  13
  -2  -9   9 721.536 363.957   8
   2  -9  -9 666.827 387.650   4
  -2  -9   8 36710.9 2033.46  13
   2  -9  -8 36749.2 1990.11   4
  -2  -9   8 37627.4 2014.00   8
  -2  -9   7 552.202 420.745  13
  -2  -9   7-236.737 291.805   8
   2  -9  -7 464.179 357.270  12
   2  -9  -7 160.658 375.259   4
   2  -9  -6 54136.1 2624.07   4
  -2  -9   6 56070.8 2575.99   8
   2  -9  -5 8492.04 949.677  12
   2  -9  -5 7151.94 889.303   4
  -2  -9   5 8381.16 885.633   8
  -2  -9   4 6323.98 735.027   8
   2  -9  -4 6091.86 819.468  12
   2  -9  -4 6027.23 780.782   4
  -2  -9   3 460.375 296.531   8
   2  -9  -3 1405.78 371.104   5
   2  -9  -3 590.046 434.442  12
   2  -9  -3 980.493 431.208   4
   2  -9  -2 66434.8 2978.34  12
   2  -9  -2 77636.4 3018.26   4
  -2  -9   2 72274.5 2848.80   9
   2  -9  -2 68442.8 2808.35   5
  -2  -9   2 76086.8 2882.39   8
   2  -9  -1 3741.75 577.665   5
   2  -9  -1 5059.87 747.920  12
  -2  -9   1 2994.80 499.250   8
  -2  -9   1 3185.38 537.247   9
   2  -9   0 37550.6 2000.10  12
  -2  -9   0 36830.2 1804.33  12
  -2  -9   0 33373.9 1852.09   9
  -2  -9   0 36743.1 1839.01   8
   2  -9   0 34048.9 1834.97   5
   2  -9   1 6124.66 751.345   5
   2  -9   1 7499.83 858.832  12
  -2  -9  -1 7355.74 799.857  12
  -2  -9  -1 7255.61 857.380   9
  -2  -9  -1 7090.46 794.015   8
   2  -9   2 6253.67 762.156   5
  -2  -9  -2 6098.37 748.893  12
   2  -9   2 6699.90 786.368  12
  -2  -9  -2 6277.31 798.711   9
  -2  -9  -2 6974.15 779.467   8
   2  -9   3 11789.2 1025.60  12
  -2  -9  -3 11853.6 1077.68  12
   2  -9   3 10703.5 929.291  10
  -2  -9  -3 10981.8 1065.04   9
   2  -9   3 12844.1 1102.79   5
  -2  -9  -4 18616.4 1384.50  12
   2  -9   4 16137.3 1227.26  10
  -2  -9  -4 17589.7 1342.17   9
   2  -9   4 17119.7 1311.24   5
  -2  -9  -5 17567.1 1380.01  12
   2  -9   5 16881.0 1266.19  10
  -2  -9  -5 16349.1 1282.11   9
   2  -9   5 15918.5 1318.23   5
  -2  -9  -6 22647.5 1556.24  12
   2  -9   6 24502.0 1607.36  10
  -2  -9  -6 21745.5 1466.85   9
  -2  -9  -7 1493.61 466.282  12
   2  -9   7 2085.66 551.379  10
  -2  -9  -7 1205.87 464.645  14
  -2  -9  -7 1518.58 483.572   9
  -2  -9  -8-283.295 297.643  12
   2  -9   8 31.6690 336.323  10
  -2  -9  -8 88.0957 272.075   9
   2  -9   9 558.400 364.113  10
  -2  -9  -9-209.238 290.931  12
  -2  -9 -10 9443.36 792.561  12
  -2 -10  10 5622.68 662.833   8
   2 -10 -10 6664.54 705.935   4
   2 -10  -9 23532.0 1420.14   4
  -2 -10   9 22208.3 1413.20   8
   2 -10  -8 31169.5 1649.54  12
   2 -10  -8 29033.4 1699.48   4
  -2 -10   8 26798.8 1637.13   8
   2 -10  -7 17429.8 1276.91  12
   2 -10  -7 15095.4 1229.86   4
  -2 -10   7 14251.3 1160.64   8
   2 -10  -6 8592.32 931.962   4
   2 -10  -6 10196.0 1019.29  12
  -2 -10   6 8528.68 881.424   8
  -2 -10   5 3072.81 566.224   8
   2 -10  -5 2104.02 573.465  12
   2 -10  -5 2237.40 527.855   4
   2 -10  -4 155.342 357.489  12
   2 -10  -4-62.4724 325.111   4
  -2 -10   4 86.6491 273.439   8
   2 -10  -3 13771.1 1260.96  12
   2 -10  -3 14177.0 1228.58   4
  -2 -10   3 13561.7 1095.24   8
   2 -10  -3 14803.9 1114.66   5
   2 -10  -2 30781.8 1925.52  12
  -2 -10   2 34654.2 1804.16   8
   2 -10  -2 33593.5 1805.42   5
   2 -10  -1 15484.1 1340.01  12
  -2 -10   1 16600.9 1204.21   8
   2 -10  -1 14788.4 1178.61   5
   2 -10   0 85491.8 3415.53  12
  -2 -10   0 76794.3 3221.22   9
  -2 -10   0 82589.7 3159.36   8
   2 -10   0 80172.5 3233.07   5
   2 -10   1 3696.21 668.085   5
   2 -10   1 3682.13 630.677  12
  -2 -10  -1 2679.64 560.362  12
  -2 -10  -1 3758.04 676.340   9
  -2 -10  -1 4111.59 654.788   8
   2 -10   2-52.4476 342.123  12
  -2 -10  -2 739.916 404.458  12
  -2 -10  -2-233.130 357.685   9
   2 -10   2 544.415 347.815   5
  -2 -10  -2 640.000 445.995   8
   2 -10   3 2422.17 546.955  12
  -2 -10  -3 2598.20 599.985  12
   2 -10   3 2640.56 608.985   5
  -2 -10  -3 3190.43 642.654   9
  -2 -10  -4 37050.5 2087.33   9
   2 -10   4 40038.5 2157.26   5
  -2 -10  -5 11946.6 1128.52  12
  -2 -10  -5 12345.1 1125.52   9
   2 -10   5 10148.0 1046.47   5
  -2 -10  -6 15727.8 1289.81  14
  -2 -10  -6 17730.1 1344.49  12
  -2 -10  -6 16670.1 1227.55   9
  -2 -10  -7 4218.07 698.383  14
  -2 -10  -7 3222.71 589.344  12
  -2 -10  -7 3744.19 582.499   9
  -2 -10  -8 4188.46 599.175  14
  -2 -10  -8 3860.78 609.093  12
  -2 -10  -9 694.571 303.220  12
   2 -11  -9 18658.6 1174.54   4
  -2 -11   9 19635.2 1216.40   8
   2 -11  -8 1277.19 360.763  12
   2 -11  -8 919.325 349.245   4
  -2 -11   8 1225.23 405.026   8
   2 -11  -7 52718.3 2353.92  12
   2 -11  -7 54239.4 2443.57   4
  -2 -11   7 50223.6 2296.72   8
   2 -11  -6 2472.75 574.545  12
   2 -11  -6 1956.98 504.368   4
  -2 -11   6 2074.67 474.510   8
   2 -11  -5 117.915 383.285  12
   2 -11  -5 170.092 319.092   4
  -2 -11   5-387.077 302.470   8
   2 -11  -4 21576.6 1565.92  12
  -2 -11   4 22432.9 1426.25   8
   2 -11  -3 24085.3 1707.29  12
  -2 -11   3 26506.5 1550.70   8
   2 -11  -2 1414.12 553.465  12
   2 -11  -2 1653.65 445.372   5
  -2 -11   2 1029.99 344.004   8
   2 -11  -1 47529.5 2480.68  12
  -2 -11   1 53034.9 2325.99   8
   2 -11  -1 48490.6 2336.53   5
   2 -11   0 31013.0 1886.26  12
  -2 -11   0 27876.7 1627.24   8
   2 -11   0 27911.0 1706.86   5
   2 -11   1 10634.9 1062.42  12
  -2 -11  -1 9329.27 942.706  12
  -2 -11  -1 10201.5 974.614   8
   2 -11   1 10432.6 1040.62   5
   2 -11   2 7776.57 901.924   5
  -2 -11  -2 7539.44 888.418  12
   2 -11   2 8040.87 897.389  12
  -2 -11  -2 9219.13 1008.58   9
  -2 -11  -3 11217.5 1075.35  12
   2 -11   3 8752.58 948.893   5
  -2 -11  -3 9669.50 994.995   9
  -2 -11  -4 2181.32 545.435  12
  -2 -11  -4 2692.91 600.838   9
   2 -11   4 2593.14 581.999   5
  -2 -11  -5 60550.6 2763.35  14
  -2 -11  -5 63998.4 2764.19  12
  -2 -11  -5 64626.4 2733.45   9
  -2 -11  -6 7095.19 826.842  14
  -2 -11  -6 5802.74 744.584  12
  -2 -11  -7 18482.1 1266.30  14
  -2 -11  -7 17421.9 1224.67  12
  -2 -11  -8 5465.18 634.979  12
   2 -12  -8 3786.76 514.002   4
   2 -12  -7 6190.42 681.598  12
  -2 -12   7 4999.84 597.278   8
   2 -12  -6 2115.41 497.870  12
  -2 -12   6 2868.08 512.442   8
   2 -12  -5 10367.2 998.207  12
  -2 -12   5 9713.99 866.834   8
   2 -12  -4 10329.3 1034.16  12
  -2 -12   4 8971.74 843.071   8
  -2 -12   3 40375.5 1963.58   8
   2 -12  -3 42015.6 2240.47  12
   2 -12  -2 10871.3 1113.64  12
  -2 -12   2 13799.2 1054.38   8
   2 -12  -1 7190.81 809.386   5
   2 -12  -1 7403.52 929.639  12
  -2 -12   1 6499.33 730.865   8
   2 -12   0 2062.97 490.945   5
   2 -12   0 2821.10 606.186  12
   2 -12   1-62.7904 307.842   5
   2 -12   1 669.505 426.754  12
  -2 -12  -2 8379.44 892.350  12
   2 -12   2 8944.47 942.017   5
   2 -12   2 9119.14 914.916  12
  -2 -12  -3 40327.9 2078.68  12
   2 -12   3 41811.5 2165.34   5
  -2 -12  -4 11520.9 1046.67  14
  -2 -12  -4 10925.2 1012.11  12
  -2 -12  -5 14144.1 1117.56  12
  -2 -12  -5 17266.7 1238.39  14
  -2 -12  -6 74.7275 294.062  14
  -2 -12  -6 294.591 271.120  12
  -2 -12  -7 4327.50 557.609  12
   2 -13  -6 6139.82 669.039  12
   2 -13  -5 22109.6 1368.17  12
   2 -13  -4 124.341 337.884  12
   2 -13  -3 2347.69 535.048  12
   2 -13  -2 3692.58 670.064  12
   2 -13  -1 644.147 422.510  12
   2 -13   0 7132.95 791.097   5
   2 -13   0 7557.16 857.349  12
   2 -13   1 17531.4 1260.27  12
   2 -13   1 18156.8 1272.59   5
  -2 -13  -2 1866.22 485.329  12
  -2 -13  -3 3686.90 608.756  14
  -2 -13  -3 3570.11 550.707  12
  -2 -13  -4 3091.22 543.255  14
  -2 -13  -4 3942.97 542.411  12
  -2 -13  -5 351.160 306.001  14
  -2 -13  -5 1181.60 362.005  12
   2 -14  -3 8394.95 782.343  12
   2 -14  -2 100.757 278.028  12
   2 -14  -1 48.9782 236.782  12
   2 -14   0 15973.7 1098.86  12
  -2 -14  -1 14416.4 1000.95  14
  -3   0  14 6825.30 696.593   7
  -3   0  13 343.858 302.509   7
  -3   0  12 19818.7 1399.66   7
  -3   0  11 87.7457 321.394   7
  -3   0  10 30126.9 1817.80   7
  -3   0   9-963.575 888.314   3
  -3   0   9-206.042 359.442   7
  -3   0   8 14854.1 1153.44   7
  -3   0   8 16473.4 2214.85   3
  -3   0   7-288.142 615.045   3
  -3   0   7 69.3192 260.533   7
  -3   0   6 105838. 3614.66   7
  -3   0   6 111054. 5668.90   3
  -3   0   5 134.261 415.036   3
  -3   0   5-217.537 226.113   7
  -3   0   4 76380.9 4175.09   3
   3   0  -3-132.519 297.596   1
   3   0  -2 503.565 379.896   1
   3   0  -1 155.721 410.476   1
   3   0   0 102331. 4532.25   1
   3   0   1 143.718 339.598   1
   3   0   2 127823. 5677.55   1
   3   0   3-5.32335 196.647  15
   3   0   3 118.823 428.112   1
   3   0   4 19557.3 2292.63   1
   3   0   4 23339.6 1303.03  15
   3   0   5-313.755 272.801  15
   3   0   5 248.505 517.930   1
   3   0   6 45499.0 2168.99  15
   3   0   7 593.144 439.574  10
   3   0   7 121.323 275.511  15
   3   0   8 49504.4 2484.20  10
   3   0   9 420.183 494.115  10
   3   0  10 9839.69 1035.47  10
   3   0  11 261.073 316.014  10
   3   0  12 11056.5 899.801  10
  -3  -1  14 10824.8 862.137   7
  -3   1  14 8282.40 734.330   7
  -3   1  13 19731.9 1292.27   7
  -3  -1  13 20461.9 1361.14   7
  -3   1  12 73003.4 3015.25   7
  -3  -1  12 74263.0 3097.31   7
  -3   1  11 16381.6 1294.29   7
  -3  -1  11 14737.9 1252.70   7
  -3   1  10 55374.3 2577.01   7
  -3  -1  10 59425.8 2711.26   7
  -3  -1  10 55867.4 2448.68  11
  -3   1   9 2105.79 535.782   7
  -3  -1   9 2542.38 585.266   7
  -3  -1   9 1959.01 458.509  11
  -3   1   8 20545.2 2567.56   3
  -3   1   8 20114.8 1364.93   7
  -3  -1   8 19531.3 1340.90   7
  -3  -1   8 22784.5 2564.00   3
  -3   1   7 50260.0 2248.66   7
  -3  -1   7 51989.8 2281.99   7
  -3  -1   7 57011.7 3896.23   3
  -3   1   7 49690.4 3885.46   3
  -3   1   6 196469. 5945.32   7
  -3  -1   6 207924. 6017.09   7
  -3  -1   6 202532. 8174.64   3
  -3   1   6 202369. 8464.11   3
  -3  -1   5 64197.1 2393.38  11
  -3   1   5 69510.0 4169.80   3
  -3   1   5 65778.7 2446.59   7
  -3  -1   5 67241.0 2488.12   7
  -3   1   4 184607. 7398.79   3
   3  -1  -3 650.369 373.354   1
   3   1  -2 18696.2 1751.20   1
   3  -1  -2 16616.4 1498.68   1
   3  -1  -1 43051.6 2541.95   1
   3   1  -1 47760.5 2868.48   1
   3  -1   0 78211.2 3719.39   1
   3   1   0 83232.5 4068.25   1
   3  -1   1 136015. 5598.25   1
   3   1   1 143127. 5883.61   1
   3  -1   2 139616. 6022.56   1
   3   1   2 149219. 6279.31   1
   3   1   3 719.901 275.653  15
   3  -1   3 609.588 460.887   1
   3   1   3 144.409 455.947   1
   3  -1   3 467.378 219.463  15
   3  -1   4 565.838 301.818  15
   3  -1   4 190.916 549.711   1
   3   1   4 527.922 658.365   1
   3   1   4 194.991 229.782  15
   3  -1   5 23281.8 1430.08  10
   3  -1   5 24108.3 1376.38  15
   3   1   5 21648.4 2582.62   1
   3   1   5 21176.3 1344.16  15
   3  -1   6 33848.1 1843.03  10
   3   1   6 33105.1 1815.63  15
   3  -1   6 31581.3 1747.21  15
   3  -1   7 39761.6 2131.26  10
   3  -1   7 37385.9 2029.87  15
   3   1   7 40399.8 2143.71  15
   3  -1   8 34723.4 1987.48  10
   3   1   8 37160.8 2039.27  10
   3  -1   9 2572.49 623.741  10
   3   1   9 3126.70 620.620  10
   3  -1  10 102.784 341.364  10
   3   1  10 486.466 395.473  10
   3  -1  11 2780.19 546.569  10
   3   1  11 2437.29 527.633  10
   3  -1  12 6518.79 682.845  10
   3   1  12 5259.99 614.206  10
  -3  -2  14 25099.1 1372.44   7
  -3   2  13 34963.3 1746.35   7
  -3  -2  13 35502.5 1861.98   7
  -3   2  13 37855.4 1785.37  11
  -3   2  12 1263.86 403.141   7
  -3  -2  12 1281.11 420.236   7
  -3   2  11 53219.8 2461.70   7
  -3  -2  11 56486.2 2636.76   7
  -3  -2  11 53038.4 2429.67   8
  -3   2  10 32901.9 1859.62   7
  -3  -2  10 34943.8 1986.17   7
  -3  -2  10 34592.2 1862.03   8
  -3   2   9 17464.5 1277.55   7
  -3  -2   9 16590.9 1290.49   7
  -3  -2   9 17983.8 1253.48   8
  -3  -2   9 17872.3 1181.69  11
  -3  -2   8 89020.1 3280.46   8
  -3   2   8 89186.4 3373.04   7
  -3  -2   8 91893.4 3478.72   7
  -3  -2   8 93587.7 3298.14  11
  -3   2   8 89775.1 5813.07   3
  -3   2   7 31186.6 1677.59   7
  -3  -2   7 35459.1 1790.89   7
  -3  -2   7 34960.0 1683.50  11
  -3   2   7 30934.2 3097.67   3
  -3  -2   7 34433.7 1670.66   8
  -3   2   6 2168.28 882.859   3
  -3  -2   6 1831.12 376.278   8
  -3   2   6 1360.41 393.981   7
  -3  -2   6 1863.36 433.338   7
  -3  -2   6 1759.39 377.249  11
  -3  -2   5 138043. 4302.20   7
  -3  -2   5 138875. 4244.00  11
  -3   2   5 143487. 6636.80   3
  -3   2   5 138161. 4275.20   7
  -3   2   4 36423.3 2864.06   3
  -3   2   3 72280.1 4079.32   3
   3  -2  -2 117457. 4439.39   1
   3   2  -2 110116. 5146.62   1
   3  -2  -1 55139.3 2783.35   1
   3   2  -1 56025.1 3315.11   1
   3  -2   0 37036.0 2330.05   1
   3   2   0 38950.3 2716.14   1
   3  -2   1 241777. 8259.10   1
   3   2   1 241450. 8725.25   1
   3  -2   2 20921.7 1981.03   1
   3   2   2 22636.8 2192.28   1
   3   2   3 49778.8 3558.49   1
   3  -2   3 49183.0 2052.46  10
   3  -2   3 49794.9 3434.63   1
   3  -2   3 48889.2 1966.64  15
   3   2   3 53391.8 2078.82  15
   3   2   4 91141.5 3163.86  15
   3  -2   4 88520.4 3195.57  10
   3  -2   4 85040.9 3053.76  15
   3   2   4 89966.5 5256.61   1
   3   2   5 15919.0 2252.53   1
   3  -2   5 13357.7 1073.35  10
   3   2   5 12218.2 999.037  15
   3  -2   5 12624.1 982.604  15
   3   2   6 7214.12 1635.46   1
   3  -2   6 9413.69 969.289  10
   3   2   6 9748.24 956.144  15
   3  -2   6 8341.93 858.764  15
   3  -2   7 77437.2 3179.76  10
   3   2   7 79316.0 3186.28  15
   3  -2   8 3359.12 698.658  10
   3   2   8 2013.70 528.247  10
   3  -2   9 17336.9 1387.97  10
   3   2   9 16066.0 1315.25  10
   3  -2  10 14512.3 1230.23  10
   3   2  10 14393.0 1219.96  10
   3  -2  11 1001.74 360.200  10
   3   2  11 1504.70 452.064  10
   3  -2  12 3817.72 551.860   7
   3   2  12 3403.39 509.860   7
   3  -2  12 3050.44 492.993  10
  -3  -3  14 1962.32 369.178   7
  -3  -3  13 435.584 294.642   8
  -3  -3  13-210.915 308.862   7
  -3   3  12 10889.5 924.207   7
  -3  -3  12 10527.7 1019.73   7
  -3  -3  12 11902.3 1011.99   8
  -3  -3  11 18287.3 1356.95   8
  -3   3  11 20009.2 1327.61   7
  -3  -3  11 21663.3 1499.54   7
  -3   3  10 41706.1 2037.79   7
  -3  -3  10 40559.0 2150.65   7
  -3  -3  10 38830.5 2049.70   8
  -3   3   9 36303.7 1857.91   7
  -3  -3   9 31152.7 1848.78   7
  -3  -3   9 32391.1 1794.94   8
  -3   3   8 32218.9 1704.06   7
  -3  -3   8 31602.8 1758.93   7
  -3  -3   8 33125.2 1648.72  11
  -3  -3   8 30152.1 1685.43   8
  -3  -3   7 10838.4 888.412   8
  -3   3   7 9618.82 832.733   7
  -3  -3   7 10847.2 944.544   7
  -3   3   7 8940.14 1794.86   3
  -3  -3   7 10907.0 855.029  11
  -3  -3   6 11776.8 928.378   7
  -3   3   6 10979.7 870.803   7
  -3  -3   6 10748.0 827.904  11
  -3   3   6 10256.9 1765.01   3
  -3  -3   6 12004.3 909.420   8
  -3   3   5 53976.2 2121.44   7
  -3  -3   5 53402.0 2120.21  11
  -3   3   5 53493.4 3861.66   3
  -3  -3   5 55100.1 2176.59   7
  -3  -3   5 56056.4 2168.36   8
  -3  -3   4 116481. 3632.96   7
  -3  -3   4 111829. 3601.40  11
  -3   3   4 119517. 5822.93   3
  -3   3   3 52807.0 3466.04   3
   3   3  -2 44177.0 3087.25   1
   3   3  -1 34721.0 2635.31   1
   3   3   0 8994.75 1360.97   1
   3   3   1 40983.5 3000.61   1
   3   3   2 73784.3 4270.93   1
  -3  -3  -2 68144.9 2540.84   8
   3   3   2 68965.9 2494.64  15
   3   3   3 66163.2 4219.58   1
   3  -3   3 62098.4 2403.23  10
   3   3   3 63180.2 2412.14  15
   3  -3   3 62122.4 2312.36  15
   3   3   4 64295.8 4455.45   1
   3  -3   4 64979.3 2616.61  10
   3   3   4 71867.5 2664.86  15
   3  -3   4 65403.0 2515.29  15
   3  -3   5 5034.38 647.857  15
   3   3   5 4463.91 629.402  15
   3   3   5 4418.78 1394.42   1
   3  -3   5 4973.22 682.036  10
   3   3   6 10447.3 2002.99   1
   3  -3   6 9927.62 978.771  10
   3  -3   6 9721.52 912.033  15
   3   3   6 9825.04 945.515  15
   3   3   7 6621.74 856.796  15
   3  -3   7 5627.92 799.438  10
   3  -3   8 17231.8 1398.27  10
   3  -3   9 25839.0 1709.65  10
   3   3   9 25725.4 1664.16  10
   3  -3  10 16841.2 1309.03  10
   3   3  10 14795.7 1205.03  10
   3  -3  11 7133.64 796.584  10
   3   3  11 5679.92 703.860  10
  -3  -4  13 9292.18 850.260   7
  -3  -4  13 7980.17 774.586   8
  -3  -4  12 630.163 304.053   8
  -3  -4  12 269.583 279.194   7
  -3  -4  11 2452.64 523.450   8
  -3  -4  11 3182.53 576.982   7
  -3  -4  10 6060.07 788.326   8
  -3  -4  10 6146.49 795.389   7
  -3  -4   9 68206.5 2894.94   7
  -3  -4   9 67478.7 2885.56   8
  -3  -4   8 11734.7 1034.80   8
  -3  -4   8 12330.2 1057.32   7
  -3  -4   7 29465.5 1625.31   8
  -3  -4   7 30695.1 1636.32   7
  -3   4   7 27306.7 3122.07   3
  -3  -4   6 16063.0 1034.54  13
  -3  -4   6 16116.2 1071.69   7
  -3  -4   6 15702.3 1020.96  11
  -3  -4   6 15081.9 1074.04   8
  -3   4   5 126.172 619.017   3
  -3  -4   5 213.027 232.834   8
  -3  -4   5 344.043 229.486   7
  -3  -4   5-84.1232 186.346  11
  -3  -4   4 744.605 252.952   8
  -3  -4   4 506.004 243.370   7
  -3  -4   4 809.987 267.908  11
  -3   4   4 1497.19 788.020   3
  -3  -4   3 118019. 3721.03   7
   3   4  -3 123030. 5884.04   1
  -3  -4   3 119976. 3764.60  11
  -3   4   3 127923. 5964.61   3
  -3  -4   3 124702. 3834.92   8
  -3  -4   2 25153.5 1271.92   8
   3   4  -2 25856.8 2395.82   1
   3  -4  -1 152034. 4521.54  12
  -3  -4   1 140623. 4729.14   6
   3   4  -1 148049. 6471.63   1
  -3  -4   1 152342. 4469.06   8
   3  -4   0 33852.8 1550.61  12
   3   4   0 32930.1 2693.73   1
  -3  -4   0 32306.2 1491.87   8
   3   4   1 8472.73 1396.43   1
  -3  -4  -1 8516.83 715.329   8
   3   4   1 10224.4 759.572  15
   3   4   2 3509.39 468.765  15
   3   4   2 3841.12 984.759   1
   3  -4   2 4315.87 519.578   5
  -3  -4  -2 3548.97 511.867   8
   3   4   3 81179.6 2926.09  15
   3   4   3 75686.9 4812.44   1
   3  -4   3 81430.5 2906.30  10
   3  -4   3 81845.9 2843.66   5
   3   4   4 12632.7 968.838  15
   3  -4   4 10087.6 904.633  10
   3   4   4 11287.6 1873.72   1
  -3  -4  -4 11738.6 1045.79   6
   3  -4   4 12962.1 912.501   5
   3  -4   5 76774.5 3039.77  10
  -3  -4  -5 73762.9 3070.69   6
   3   4   5 81186.1 3065.39  15
   3   4   5 76398.0 5318.16   1
   3  -4   6 9426.24 991.893  10
   3   4   6 8504.12 899.693  15
   3  -4   7 18233.7 1401.80  10
   3   4   7 17377.0 1388.40  15
   3  -4   8 378.348 417.827  10
   3  -4   9 12443.2 1192.27  10
   3   4   9 14284.5 1202.05  10
   3  -4  10 214.120 328.297  10
   3   4  10 436.321 371.127  10
   3  -4  11 24066.2 1464.88  10
   3   4  11 23347.5 1366.44  10
  -3  -5  13 26759.0 1394.10   7
  -3  -5  13 22607.3 1302.44   8
  -3  -5  12 425.597 297.576   8
  -3  -5  12-85.1477 304.347   7
  -3  -5  11 7906.20 866.697   8
  -3  -5  11 6730.10 819.496   7
  -3  -5  10 2478.29 529.631   8
  -3  -5  10 1739.61 472.595   7
  -3  -5   9 85140.3 3211.33  13
  -3  -5   9 82418.3 3266.44   7
  -3  -5   9 83210.3 3349.59   8
  -3  -5   8 9166.26 854.674  13
  -3  -5   8 9155.36 928.710   8
  -3  -5   8 9737.76 925.452   7
  -3  -5   7 133120. 4440.98  13
  -3   5   7 125152. 7410.72   3
  -3  -5   7 139814. 4486.69   7
  -3  -5   7 135300. 4568.47   8
  -3  -5   6 1686.44 356.507   8
  -3  -5   6 1746.80 364.881  13
  -3  -5   6 1750.43 390.930   7
  -3   5   6 1532.28 871.797   3
  -3  -5   5 4952.09 568.779   7
  -3  -5   5 5689.27 660.558   8
  -3  -5   4 872.961 351.379   8
   3  -5  -4 406.642 259.538  12
  -3  -5   4 542.188 219.887   7
  -3   5   4 508.698 484.880   3
   3   5  -3 280105. 10463.6   1
  -3  -5   3 276657. 7509.76   7
   3  -5  -3 268102. 7665.07  12
  -3   5   3 283069. 10369.3   3
  -3  -5   3 273376. 7915.40   6
  -3  -5   3 281967. 7717.90   8
   3  -5  -2 20772.2 1226.75  12
  -3  -5   2 20055.7 1360.22   6
  -3  -5   2 22204.4 1225.08   8
   3   5  -2 19390.4 2145.41   1
   3  -5  -1 100471. 3318.17  12
  -3  -5   1 89598.9 3467.44   6
   3   5  -1 93176.3 5041.74   1
  -3  -5   1 95068.5 3221.16   8
  -3  -5   0 155.035 266.857   8
   3   5   0-91.2356 209.617  15
   3  -5   0 218.989 286.614  12
  -3  -5   0 572.727 378.203   6
   3   5   0 295.343 398.712   1
   3   5   1 1098.61 288.847  15
   3   5   1 1180.47 657.864   1
  -3  -5  -1 1422.31 454.658   6
  -3  -5  -1 857.465 250.539   8
   3   5   2 3094.04 1037.92   1
   3  -5   2 5233.89 562.612   5
  -3  -5  -2 3458.64 546.464   8
  -3  -5  -2 3320.77 681.533   6
   3   5   2 4401.45 535.393  15
   3   5   3 70300.4 4752.85   1
   3  -5   3 75810.2 2780.69  10
  -3  -5  -3 78386.7 3118.93   6
   3  -5   3 71817.5 2736.97   5
   3   5   3 73228.9 2755.77  15
   3  -5   4 94.1801 224.433   5
   3   5   4 201.048 238.343  15
   3   5   4 530.908 580.193   1
   3  -5   4 444.682 296.726  10
  -3  -5  -4 180.779 306.149   6
   3  -5   5 78169.2 3135.25  10
  -3  -5  -5 78912.8 3242.40   6
   3  -5   5 82448.4 2999.34   5
   3   5   5 82204.1 3140.67  15
   3   5   5 77005.4 5480.74   1
   3   5   6 5607.70 757.008  15
   3  -5   6 5691.54 791.714  10
   3   5   7 4905.18 759.938  15
   3  -5   7 6809.14 889.862  10
   3  -5   8 1163.08 497.992  10
   3  -5   9 21244.8 1522.02  10
   3  -5  10 4704.47 704.215  10
   3   5  10 3620.21 589.421  10
   3  -5  11 21353.6 1337.10  10
  -3  -6  12 6273.00 715.455   8
  -3  -6  12 5041.34 596.488   7
  -3  -6  11 1366.89 428.046   8
  -3  -6  11 771.403 386.480   7
  -3  -6  10 24226.9 1492.57  13
  -3  -6  10 25544.9 1540.79   7
  -3  -6  10 28226.1 1687.40   8
  -3  -6   9 102.733 270.627  13
  -3  -6   9 198.100 341.162   8
  -3  -6   9 188.348 288.982   7
  -3  -6   8 114963. 4174.90  13
  -3  -6   8 128441. 4211.72   7
  -3  -6   8 119204. 4315.44   8
   3  -6  -7 31263.0 1702.57   4
  -3  -6   7 32146.7 1659.99   7
  -3  -6   7 32129.9 1811.49   8
  -3  -6   6 30536.5 1525.33   7
   3  -6  -6 24894.5 1489.11   4
  -3   6   6 24956.3 3031.46   3
  -3  -6   6 31993.2 1724.98   8
  -3   6   5 10516.8 1874.63   3
   3  -6  -5 12383.6 979.127  12
   3  -6  -5 11843.3 948.200   4
  -3  -6   5 13359.9 1044.84   8
   3   6  -4 18907.5 2364.33   1
   3  -6  -4 16883.9 1181.87  12
   3  -6  -4 20360.3 1205.52   4
  -3   6   4 19074.5 2362.92   3
  -3  -6   4 18403.0 1285.17   6
  -3  -6   4 19815.0 1236.12   8
  -3  -6   3 1865.55 419.435   8
   3  -6  -3 1070.85 402.263  12
   3  -6  -3 1025.11 315.776   4
  -3   6   3 1436.07 756.189   3
   3   6  -3-24.7719 591.758   1
  -3  -6   3 1797.65 499.419   6
   3  -6  -2 185327. 5630.06  12
  -3  -6   2 177363. 5853.22   6
  -3  -6   2 188184. 5572.65   8
   3   6  -2 189311. 8125.23   1
   3   6  -1 14877.9 1930.81   1
   3  -6  -1 15687.2 1108.40  12
  -3  -6   1 12048.3 1102.76   6
  -3  -6   1 15177.9 1037.04   8
   3   6   0 60823.3 4164.75   1
  -3  -6   0 64266.1 2821.32   6
   3  -6   0 64091.1 2600.56  12
  -3  -6   0 66303.1 2566.78   8
   3  -6   1 28690.8 1565.87  12
   3   6   1 30543.3 2881.63   1
  -3  -6  -1 29675.7 1787.27   6
  -3  -6  -1 27899.7 1531.44   8
   3  -6   1 28673.9 1545.80   5
   3   6   2 4039.91 520.596  15
  -3  -6  -2 2729.32 496.665   8
   3  -6   2 2808.98 536.734   5
  -3  -6  -2 2970.90 654.351   6
   3   6   2 4013.33 1181.06   1
   3  -6   3 193.559 321.903   5
   3  -6   3 736.003 315.768  10
   3   6   3 317.960 253.938  15
  -3  -6  -3 186.734 307.739   6
   3   6   3 230.075 615.833   1
   3   6   4 115543. 3938.28  15
   3  -6   4 116689. 4004.60  10
  -3  -6  -4 114002. 4243.95   6
   3  -6   4 118095. 3992.35   5
   3   6   4 122390. 6872.35   1
   3  -6   5 12118.6 1033.43  10
  -3  -6  -5 10471.4 1037.46   6
   3  -6   5 11535.8 990.252   5
   3   6   5 10523.2 960.708  15
   3   6   6 34552.0 1919.96  15
   3  -6   6 40835.9 2118.58  10
   3  -6   6 39024.0 1946.26   5
   3  -6   7 14672.6 1250.99  10
   3  -6   8-4.08123 359.709  10
   3  -6   9 489.438 340.662  10
   3  -6  10 11619.9 1035.72  10
   3   6  10 11971.3 974.040  10
   3  -6  11 13569.6 994.635  10
  -3  -7  12 1221.16 361.939   8
  -3  -7  11 3375.18 571.253   8
  -3  -7  10 2065.05 468.458   8
   3  -7 -10 1982.71 444.155   4
  -3  -7   9 1224.67 457.775   8
   3  -7  -9 1143.96 394.540   4
   3  -7  -8 30119.1 1699.47   4
  -3  -7   8 30329.6 1781.96   8
   3  -7  -7 15210.5 1187.50   4
  -3  -7   7 15892.0 1255.71   8
   3  -7  -6 26474.4 1605.34   4
  -3  -7   6 30262.4 1716.29   8
   3  -7  -5 36393.6 1860.01  12
   3  -7  -5 31407.9 1733.82   4
  -3   7   5 29466.9 3325.93   3
  -3  -7   5 36739.5 1881.58   8
  -3  -7   4 1343.81 406.558   8
   3  -7  -4 2220.69 515.959  12
   3  -7  -4 1430.22 395.504   4
   3   7  -4 1197.16 622.417   1
   3  -7  -3 9955.27 929.037  12
   3  -7  -3 11488.0 935.613   4
  -3  -7   3 8778.28 946.824   6
  -3  -7   3 9397.67 856.957   8
   3   7  -3 8747.76 1691.46   1
   3  -7  -2 36465.6 1931.83  12
  -3  -7   2 37750.5 2049.95   6
   3   7  -2 34971.2 3226.65   1
  -3  -7   2 38627.9 1871.96   8
   3  -7  -1 39917.5 1989.93  12
  -3  -7   1 39718.1 2118.65   6
   3   7  -1 36749.4 3282.93   1
  -3  -7   1 38853.4 1887.80   8
   3  -7   0 33938.7 1815.87  12
   3   7   0 30961.3 2977.25   1
  -3  -7   0 30931.9 1878.21   6
  -3  -7   0 31565.7 1691.67   8
   3  -7   0 34620.1 1786.29   5
   3  -7   1 74112.3 2949.17  12
   3   7   1 72709.9 4818.76   1
  -3  -7  -1 75287.8 3187.50   6
  -3  -7  -1 68572.8 2844.56   8
   3  -7   1 74174.7 2918.64   5
   3  -7   2 336.831 312.205   5
  -3  -7  -2 279.017 407.988   6
   3   7   2 430.394 598.641   1
  -3  -7  -2 551.007 365.009   8
   3  -7   3 500.618 409.548   5
  -3  -7  -3 716.210 415.271   6
   3   7   3-52.6649 844.820   1
   3  -7   4 41525.8 2028.51  10
  -3  -7  -4 44231.3 2272.02   6
   3  -7   4 42121.6 2091.21   5
   3  -7   5 2373.12 536.233   5
   3  -7   5 2070.36 527.980  10
  -3  -7  -5 1401.77 484.025   6
   3  -7   6 4687.36 671.616   5
   3  -7   6 4552.28 694.045  10
   3  -7   7 16325.2 1303.68  10
   3  -7   8 386.272 384.350  10
  -3  -7  -8 109.484 286.906   9
   3  -7   9 3135.10 560.151  10
  -3  -7 -10 2424.11 473.594  12
   3  -7  10 2814.03 523.142  10
   3  -8 -11 21869.1 1237.10   4
  -3  -8  11 23008.8 1377.36   8
   3  -8 -10 47716.9 2079.90   4
  -3  -8  10 43910.9 2162.18   8
   3  -8  -9 19294.1 1281.32   4
  -3  -8   9 17301.0 1309.78   8
  -3  -8   8 143.529 342.292   8
   3  -8  -8-145.281 318.637   4
  -3  -8   7 3062.19 606.991   8
   3  -8  -7 2738.92 558.886   4
  -3  -8   6 8497.94 916.376   8
   3  -8  -6 7631.82 832.051  12
   3  -8  -6 6881.04 846.585   4
   3  -8  -5 70487.7 2897.66  12
   3  -8  -5 61358.1 2742.80   4
  -3  -8   5 68378.0 2853.68   8
   3  -8  -4 23840.9 1564.98  12
   3  -8  -4 25521.2 1552.29   4
  -3  -8   4 26104.1 1579.72   8
   3  -8  -3 29651.2 1813.30  12
  -3  -8   3 31731.5 1754.84   8
   3  -8  -2 16161.0 1284.27  12
  -3  -8   2 17469.7 1398.89   6
  -3  -8   2 18262.5 1216.73   9
   3   8  -2 18897.0 2392.85   1
   3  -8  -2 16489.2 1251.41   5
  -3  -8   2 15891.4 1192.59   8
  -3  -8   1 854.730 386.910   8
   3  -8  -1 823.056 355.845   5
   3  -8  -1 322.016 340.228  12
  -3  -8   1 1426.63 526.050   6
   3   8  -1 390.338 722.806   1
  -3  -8   1 902.322 352.797   9
   3  -8   0 1234.03 457.975   5
   3  -8   0 955.128 476.329  12
   3   8   0 1080.27 687.165   1
  -3  -8   0 593.118 381.665   6
  -3  -8   0 1335.25 460.177   9
  -3  -8   0 1000.26 432.865   8
  -3  -8  -1 3384.69 605.692   8
   3  -8   1 4166.14 659.803   5
   3  -8   1 3293.94 590.356  12
  -3  -8  -1 4222.34 774.871   6
  -3  -8  -1 3983.08 682.930   9
  -3  -8  -2 30269.2 1912.15   6
  -3  -8  -2 30969.1 1778.77   8
   3  -8   2 29402.3 1733.04   5
  -3  -8  -3 36892.2 2115.77   6
   3  -8   3 37382.6 1988.24   5
   3  -8   4 46780.2 2168.41  10
  -3  -8  -4 47747.5 2407.45   6
   3  -8   4 45248.4 2262.01   5
   3  -8   5 7732.12 887.059   5
   3  -8   5 7606.50 828.238  10
  -3  -8  -5 8177.23 935.529   6
  -3  -8  -5 7274.16 874.502   9
   3  -8   6 4815.60 688.716  10
  -3  -8  -6 3612.76 638.966   9
   3  -8   6 4222.16 723.516   5
   3  -8   7 4120.94 657.351  10
  -3  -8  -7 3278.70 574.271   9
  -3  -8  -8 24327.9 1505.96  12
   3  -8   8 23132.7 1495.58  10
  -3  -8  -8 24116.7 1429.55   9
  -3  -8  -9 6414.28 729.574  12
   3  -8   9 7223.38 798.275  10
   3  -9 -10 28863.7 1465.65   4
  -3  -9  10 27482.6 1545.27   8
  -3  -9   9 2449.60 537.817   8
   3  -9  -9 3706.56 553.965   4
  -3  -9   8 6479.29 811.457   8
   3  -9  -8 6803.40 773.032   4
  -3  -9   7 6548.91 814.723   8
   3  -9  -7 6498.73 789.587   4
   3  -9  -6 66392.1 2744.70  12
  -3  -9   6 64235.2 2753.07   8
  -3  -9   5 2724.27 539.979   8
   3  -9  -5 3749.90 569.442   5
   3  -9  -5 3182.04 639.177  12
   3  -9  -5 2931.69 583.447   4
   3  -9  -4 73386.4 3113.49  12
   3  -9  -4 69694.3 2973.94   4
  -3  -9   4 70720.7 2970.69   8
   3  -9  -4 71001.2 2924.32   5
   3  -9  -3 21032.1 1547.44  12
  -3  -9   3 22967.0 1472.27   8
   3  -9  -3 22275.4 1487.79   5
  -3  -9   2 107.691 296.036   8
   3  -9  -2 957.766 424.850   5
   3  -9  -2 449.525 383.826  12
  -3  -9   2 583.244 277.486   9
   3  -9  -1 866.870 380.196   5
   3  -9  -1 446.403 458.738  12
  -3  -9   1 648.852 386.569   8
  -3  -9   1 673.775 387.309   9
   3  -9   0 74596.2 3199.86  12
  -3  -9   0 77003.8 3381.94   6
  -3  -9   0 73651.1 3115.55   9
  -3  -9   0 76306.4 3078.15   8
   3  -9   0 74382.6 3116.65   5
   3  -9   1 8330.17 941.294   5
   3  -9   1 9022.03 990.740  12
  -3  -9  -1 8288.76 854.715  12
  -3  -9  -1 11107.9 1180.59   6
  -3  -9  -1 10065.5 1025.76   9
  -3  -9  -1 7889.56 890.802   8
  -3  -9  -2 96178.6 3680.64  12
  -3  -9  -2 101098. 3974.42   6
  -3  -9  -2 91788.5 3737.62   9
  -3  -9  -2 96081.9 3735.01   8
   3  -9   2 102790. 3815.70   5
  -3  -9  -3 89.5825 338.161  12
   3  -9   3-144.102 344.510   5
  -3  -9  -3 242.797 435.993   6
  -3  -9  -3 166.447 406.359   9
   3  -9   4 400.339 341.791   5
  -3  -9  -4 606.205 429.578  12
  -3  -9  -4 928.514 474.487   9
  -3  -9  -5 3867.35 648.210  12
   3  -9   5 3852.41 604.994  10
   3  -9   5 2645.87 571.481   5
  -3  -9  -5 3661.26 697.195   9
  -3  -9  -6 24352.2 1583.59  12
   3  -9   6 26045.9 1547.37  10
  -3  -9  -6 24214.1 1553.33   9
   3  -9   6 22813.7 1495.75   5
  -3  -9  -7 632.411 326.195  12
   3  -9   7 1086.05 381.966  10
  -3  -9  -7 1039.94 352.137   9
  -3  -9  -8 22758.1 1384.87  12
   3  -9   8 22486.1 1364.01  10
  -3  -9  -8 20779.9 1265.04   9
  -3 -10  10 6899.66 682.080   8
  -3 -10   9 6176.74 697.806   8
   3 -10  -9 5702.07 624.006   4
   3 -10  -8 890.247 339.613   4
  -3 -10   8 1237.88 392.524   8
   3 -10  -7 16379.3 1198.20   4
  -3 -10   7 15456.0 1192.19   8
   3 -10  -6 21841.5 1431.24  12
   3 -10  -6 19251.5 1371.49   4
  -3 -10   6 19980.8 1390.84   8
   3 -10  -5 24999.6 1620.93  12
  -3 -10   5 24117.0 1552.65   8
   3 -10  -4 13833.7 1231.34  12
  -3 -10   4 11662.2 1071.09   8
   3 -10  -4 13124.3 1092.46   5
   3 -10  -3 13444.8 1252.73  12
  -3 -10   3 14912.0 1192.14   8
   3 -10  -3 15999.9 1235.80   5
  -3 -10   2-15.3728 361.237   8
   3 -10  -2-120.907 321.053   5
   3 -10  -2-688.842 431.348  12
   3 -10  -1 3875.26 674.264   5
   3 -10  -1 4025.59 722.887  12
  -3 -10   1 3916.41 615.011   8
  -3 -10   1 3664.82 631.321   9
  -3 -10   0 4147.15 664.613   8
   3 -10   0 4197.30 672.838   5
   3 -10   0 3576.60 707.118  12
  -3 -10   0 3931.50 669.369   9
   3 -10   1 49199.4 2476.12  12
  -3 -10  -1 47689.8 2432.54   9
  -3 -10  -1 52563.2 2443.29   8
   3 -10   1 49064.0 2432.34   5
  -3 -10  -2 39563.2 2047.91  12
  -3 -10  -2 37828.0 2111.01   9
   3 -10   2 40294.1 2147.31   5
  -3 -10  -3 13470.8 1160.98  12
  -3 -10  -3 11944.3 1143.05   9
   3 -10   3 12221.4 1135.46   5
   3 -10   4 268.654 319.015   5
  -3 -10  -4 344.779 402.817  12
  -3 -10  -4 585.708 434.363   9
  -3 -10  -5 651.358 353.758  12
  -3 -10  -5 1060.87 434.143   9
   3 -10   5 1146.95 440.143   5
  -3 -10  -6 14951.1 1156.89  14
  -3 -10  -6 16702.6 1217.00  12
  -3 -10  -6 14222.5 1111.50   9
  -3 -10  -7 23089.6 1389.69  12
  -3 -10  -7 22920.1 1333.17   9
  -3 -10  -8 5428.47 617.638  12
  -3 -11   8 6287.21 693.137   8
   3 -11  -7 1519.77 394.043  12
  -3 -11   7 958.958 343.523   8
  -3 -11   6 424.565 306.548   8
   3 -11  -6 0.65667 317.266  12
   3 -11  -5 41570.8 2101.31  12
  -3 -11   5 37998.6 1964.19   8
   3 -11  -4 6068.44 807.611  12
  -3 -11   4 6009.69 748.144   8
  -3 -11   3 5398.89 707.477   8
   3 -11  -3 4940.34 687.329   5
   3 -11  -3 5225.87 770.709  12
  -3 -11   2 6522.50 762.010   8
   3 -11  -2 5238.89 718.945   5
   3 -11  -2 5733.13 860.863  12
  -3 -11   1 4488.65 654.867   8
   3 -11  -1 3813.98 644.392   5
   3 -11  -1 3932.20 737.364  12
   3 -11   0 7932.95 887.690   5
   3 -11   0 9102.33 970.246  12
  -3 -11   0 7835.45 880.958   9
  -3 -11   0 8480.65 904.376   8
  -3 -11  -1 42387.4 2178.09   9
   3 -11   1 42781.2 2226.15   5
  -3 -11  -2 83.9474 329.433  12
   3 -11   2 436.263 379.530   5
  -3 -11  -2-174.228 321.614   9
  -3 -11  -3 8696.46 878.897  12
  -3 -11  -3 9875.37 972.922   9
   3 -11   3 8404.40 915.522   5
   3 -11   4 3952.56 648.286   5
  -3 -11  -4 4917.83 675.251  12
  -3 -11  -4 4505.38 649.722   9
  -3 -11  -5 567.081 295.623  12
  -3 -11  -5 1040.06 365.079   9
  -3 -11  -6 20460.3 1255.15  14
  -3 -11  -6 17728.5 1193.35  12
  -3 -11  -6 20007.1 1225.43   9
  -3 -12   6 4823.97 599.603   8
   3 -12  -6 4688.47 598.368  12
   3 -12  -5 48493.6 2177.34  12
  -3 -12   5 44268.9 2047.65   8
  -3 -12   4 271.884 289.763   8
   3 -12  -4-162.970 326.004  12
  -3 -12   3 248.362 283.189   8
   3 -12  -3 109.919 314.888  12
   3 -12  -2 11628.7 1097.07  12
  -3 -12   2 12070.2 997.167   8
   3 -12  -2 12455.3 1020.05   5
   3 -12  -1 28312.6 1758.04  12
  -3 -12   1 33731.6 1738.35   8
   3 -12  -1 28923.2 1674.27   5
   3 -12   0 4904.77 686.853   5
   3 -12   1 6233.39 772.048   5
   3 -12   2 204.579 315.926   5
  -3 -12  -3 247.203 326.444  12
   3 -12   3 998.214 376.432   5
  -3 -12  -4 1607.07 407.911  12
  -3 -12  -5 3752.36 540.194  14
   3 -13  -4 17161.5 1141.85  12
   3 -13  -3 27198.1 1528.33  12
  -3 -13   3 26823.2 1406.13   8
   3 -13  -2-87.5083 308.370  12
  -3 -13   2 179.775 273.821   8
   3 -13  -1 11348.2 896.462   5
   3 -13   0 2101.05 433.206   5
   3 -13   1 296.860 306.519   5
   3 -13   2 10105.0 880.117   5
  -4   0  13 1.63519 237.531   7
  -4   0  12 4405.21 631.348   7
  -4   0  12 3512.32 538.050  11
  -4   0  11 48.1505 325.203   7
  -4   0  11 277.284 244.163  11
  -4   0  10 4167.47 686.067   7
  -4   0  10 3396.46 599.260  11
  -4   0   9-935.855 448.600   7
  -4   0   9 25.8901 298.920  11
  -4   0   8 5988.28 773.655   7
  -4   0   8 6111.59 776.990  11
  -4   0   7 61.7876 341.220   7
  -4   0   7-92.1670 280.077  11
  -4   0   6 929.685 402.223   7
  -4   0   6 816.280 305.510  11
  -4   0   5 55.7461 267.927   7
  -4   0   5-197.093 261.558  11
  -4   0   4 10643.7 893.587   7
  -4   0   4 11117.3 896.302  11
   4   0  -4 10497.3 1581.04   1
   4   0  -3 332.801 530.746   1
  -4   0   3 118.026 234.492  11
  -4   0   2 21495.0 1200.24  11
   4   0  -2 22303.2 2210.48   1
   4   0  -1 410.229 435.737   1
  -4   0   1 115.321 213.162  11
   4   0  -1 372.899 261.279  15
   4   0   0 6256.06 644.967  15
   4   0   0 7905.58 1325.85   1
   4   0   1 82.5477 226.052  15
   4   0   1-558.303 352.587   1
   4   0   2 21711.6 2457.63   1
   4   0   2 20042.1 1253.20  15
   4   0   3-23.7636 242.990  15
   4   0   3 949.299 712.985   1
   4   0   4 14407.4 2263.03   1
   4   0   4 13279.9 1080.74  15
   4   0   5-180.108 380.131  15
   4   0   5 913.127 474.753  10
   4   0   6 552.543 372.265  15
   4   0   6 846.291 478.764  10
   4   0   7-498.919 400.233  15
   4   0   7 117.047 391.727  10
   4   0   8 22.8032 370.623  10
   4   0   9 88.2964 323.049  10
   4   0  10 7104.70 792.878  10
  -4   1  13 6778.63 680.045   7
  -4  -1  13 6626.48 705.969   7
  -4   1  12 2329.19 501.892   7
  -4  -1  12 2053.48 474.855   7
  -4   1  12 2383.81 461.244  11
  -4   1  11 11813.5 1063.36   7
  -4  -1  11 12755.0 1119.76   7
  -4  -1  11 11797.2 1002.14  11
  -4   1  11 12419.5 1056.00  11
  -4   1  10 57567.4 2649.89   7
  -4  -1  10 61607.0 2760.92   7
  -4  -1  10 59944.0 2616.46  11
  -4   1  10 60269.1 2696.44  11
  -4   1   9 2408.67 548.338   7
  -4  -1   9 2526.81 554.974   7
  -4  -1   9 1928.29 473.812  11
  -4   1   9 2633.05 575.337  11
  -4   1   8 66581.8 2886.29   7
  -4  -1   8 68779.1 2959.15   7
  -4  -1   8 70760.8 2906.13  11
  -4   1   8 68978.1 2926.22  11
  -4   1   7 720.114 302.192   7
  -4  -1   7 1339.48 506.787   7
  -4  -1   7 1161.05 339.943  11
  -4   1   7 1053.11 380.652  11
   4   1  -6 8557.20 1643.25   1
  -4   1   6 11236.6 971.132   7
  -4  -1   6 12167.6 1033.92   7
  -4  -1   6 10712.1 939.365  11
  -4   1   6 11404.0 999.637  11
   4   1  -5 63020.7 4425.77   1
  -4   1   5 69182.6 2745.99   7
  -4  -1   5 76299.1 2818.01   7
  -4  -1   5 66266.0 2677.07  11
  -4   1   5 66172.5 2691.64  11
  -4   1   4 126974. 4165.78   7
  -4  -1   4 129415. 4200.29   7
  -4  -1   4 126073. 4137.33  11
  -4   1   4 128071. 4150.93  11
   4   1  -4 122561. 6266.25   1
   4   1  -3 13448.3 1813.15   1
  -4  -1   3 13727.6 972.004  11
  -4   1   3 13498.3 950.182  11
  -4  -1   2 153472. 4621.14  11
  -4   1   2 145637. 4538.51  11
   4   1  -2 152631. 6840.40   1
   4  -1  -1 4270.86 557.573  15
  -4  -1   1 3267.23 455.713  11
  -4   1   1 4615.46 550.068  11
   4   1  -1 3601.88 504.496  15
   4   1  -1 2602.48 857.354   1
   4   1   0 187.582 205.598  15
   4   1   0 181.411 509.541   1
  -4   1   0 197.665 199.974  11
   4  -1   0 977.985 622.295   1
   4  -1   0 972.550 327.677  15
   4   1   1 11044.2 885.777  15
   4  -1   1 10208.7 1557.70   1
   4   1   1 12332.6 1783.13   1
   4  -1   1 11997.4 913.468  15
   4  -1   2 64848.9 4315.53   1
   4   1   2 65758.3 4459.79   1
   4  -1   2 57640.9 2370.63  15
   4   1   2 57638.7 2414.55  15
   4   1   3 31777.2 3207.19   1
   4  -1   3 34748.8 3340.87   1
   4  -1   3 35074.6 1754.57  15
   4   1   3 32722.7 1748.90  15
   4  -1   4 59446.7 2626.72  10
   4  -1   4 58481.4 4590.78   1
   4  -1   4 62945.8 2615.82  15
   4   1   4 59885.0 2610.21  15
   4   1   4 61421.6 4786.79   1
   4   1   5 969.530 413.060  15
   4  -1   5 639.583 421.681  10
   4  -1   5 1213.59 426.397  15
   4  -1   6 4971.41 778.596  15
   4   1   6 5352.39 814.133  15
   4  -1   6 5228.14 805.270  10
   4   1   7 3202.12 668.850  15
   4  -1   7 2368.88 582.578  15
   4  -1   7 4208.10 757.856  10
   4   1   7 4318.15 799.814  10
   4  -1   8 17233.2 1400.06  10
   4   1   8 18651.7 1449.19  10
   4  -1   9 7861.85 880.095  10
   4   1   9 6950.40 811.678  10
   4  -1  10 17892.4 1259.28  10
   4   1  10 17989.8 1247.43  10
  -4  -2  13 11304.4 893.164   7
  -4   2  13 8549.20 740.891  11
  -4   2  12 45164.9 2012.94   7
  -4  -2  12 42712.7 2073.95   7
  -4   2  12 42840.8 2029.28  11
  -4   2  11 43659.1 2098.29   7
  -4  -2  11 45326.2 2237.38   7
  -4   2  11 42925.1 2146.62  11
  -4   2  10 9069.30 903.470   7
  -4  -2  10 8536.69 953.137   7
  -4  -2  10 9272.11 894.047  11
  -4   2  10 8545.81 918.736  11
  -4   2   9 135487. 4616.62   7
  -4  -2   9 127237. 4620.07   7
  -4  -2   9 135130. 4558.52  11
  -4   2   8 7778.04 853.397   7
  -4  -2   8 8767.19 940.639   7
  -4  -2   8 9768.13 929.484  11
  -4   2   7 27131.9 1630.69   7
  -4  -2   7 29979.2 1721.78   7
  -4  -2   7 31663.0 1719.61  11
  -4   2   6 145306. 4877.84   7
  -4  -2   6 156474. 4988.03   7
   4   2  -6 141527. 7471.91   1
  -4  -2   6 157220. 4932.22  11
   4   2  -5 48382.7 3885.76   1
  -4   2   5 51672.1 2221.43   7
  -4  -2   5 49130.3 2204.25   7
  -4  -2   5 50837.1 2218.44  11
  -4   2   5 49385.1 2217.59  11
  -4  -2   4 31427.5 1590.74   7
  -4  -2   4 28725.5 1529.79  11
  -4   2   4 29753.9 1561.72  11
   4   2  -4 26236.9 2742.86   1
  -4  -2   3 215788. 6328.70  11
  -4   2   3 218360. 6311.75  11
   4   2  -3 222973. 9075.73   1
  -4  -2   2 25542.3 1359.01  11
  -4   2   2 25300.9 1312.99  11
   4   2  -2 24356.8 2535.82   1
   4  -2  -1 78782.9 2848.22  15
  -4   2   1 82030.8 2801.74  11
   4   2  -1 76405.7 4746.81   1
   4   2  -1 84082.5 2986.20  15
   4   2   0 76980.7 2822.37  15
   4   2   0 73850.1 4674.07   1
   4  -2   0 71972.3 2688.28  15
   4   2   1 339.278 633.362   1
   4  -2   1 818.780 278.026  15
   4   2   1 497.599 244.742  15
   4   2   2 20614.0 2535.18   1
   4  -2   2 21238.4 1284.65  15
   4   2   2 22966.6 1376.97  15
   4   2   3 121202. 6769.22   1
   4  -2   3 116472. 4063.81  10
   4  -2   3 120179. 4032.54  15
   4   2   3 124092. 4181.90  15
   4  -2   4 371.230 291.151  15
   4   2   4-189.974 283.731  15
   4   2   4 916.111 947.018   1
   4  -2   4 127.342 287.928  10
   4  -2   5 87364.8 3513.63  10
   4  -2   5 90363.7 3476.85  15
   4   2   5 95561.8 3614.30  15
   4  -2   6 26017.5 1711.08  10
   4  -2   6 25004.2 1638.61  15
   4   2   6 28275.1 1768.39  15
   4   2   7 1138.94 506.804  15
   4  -2   7 708.828 402.961  10
   4  -2   7 54.2953 295.145  15
   4  -2   8 14829.7 1284.00  10
   4   2   8 16957.8 1368.22  10
   4  -2   9 20253.1 1447.55  10
   4   2   9 22681.2 1519.09  10
   4  -2  10-71.5804 331.380  10
   4   2  10 505.226 338.425  10
  -4  -3  13 14039.9 984.714   7
  -4  -3  12 1921.36 452.148   7
  -4   3  12 1800.62 416.153  11
  -4   3  11 11248.6 939.863   7
  -4  -3  11 11232.7 1015.51   7
  -4   3  11 12345.1 1069.39  11
  -4   3  10 11645.1 998.385   7
  -4  -3  10 10995.8 1045.23   7
  -4   3   9 1324.11 454.135   7
  -4  -3   9 1776.33 536.996   7
  -4  -3   9 1274.51 419.001  11
  -4   3   8 16030.6 1206.70   7
  -4  -3   8 17444.4 1314.49   7
  -4   3   7 31955.8 1754.92   7
  -4  -3   7 35440.2 1891.86   7
  -4  -3   7 35014.9 1825.85  11
  -4   3   6 24084.9 1446.46   7
  -4  -3   6 27585.8 1568.03   7
   4   3  -6 27783.9 3054.04   1
  -4  -3   6 25678.1 1491.60  11
  -4  -3   6 24358.7 1412.39   8
   4   3  -5 13665.9 2049.08   1
  -4   3   5 14009.9 1046.16   7
  -4  -3   5 16095.5 1140.65   7
  -4  -3   5 16834.4 1149.61  11
  -4  -3   5 16163.4 1085.13   8
   4   3  -4 7748.62 1579.75   1
  -4  -3   4 8349.23 790.500   7
  -4  -3   4 8479.30 792.832  11
  -4   3   4 9099.77 822.855  11
  -4  -3   4 8814.03 764.850   8
  -4  -3   3 163.192 213.205   8
  -4  -3   3 48.1236 249.744  11
  -4   3   3 316.900 261.548  11
   4   3  -3-275.475 683.998   1
  -4  -3   3 50.6729 353.836   6
  -4   3   2 37745.9 1691.84  11
   4   3  -2 36052.6 3187.23   1
  -4  -3   2 38382.5 1737.72   8
   4   3  -1 44331.2 3565.28   1
  -4  -3   1 45046.8 1949.77   8
   4   3  -1 45592.1 2008.55  15
   4   3   0 8029.69 1477.03   1
  -4  -3   0 9565.62 816.499   8
   4   3   0 9385.11 826.034  15
   4   3   1 53889.2 4065.61   1
   4   3   1 57296.8 2314.00  15
  -4  -3  -1 47669.5 2175.43   8
   4  -3   1 50157.1 2098.41  15
   4  -3   2 2661.96 454.823  15
   4   3   2 2293.48 473.644  15
   4   3   2 3309.29 1041.45   1
   4  -3   3-198.144 275.504  15
   4  -3   3 536.476 291.612  10
   4   3   3-29.6530 269.688  15
   4  -3   4 20443.1 1354.43  10
   4  -3   4 19521.4 1292.82  15
   4   3   4 20757.8 1435.62  15
   4  -3   5 72368.9 3033.80  10
   4  -3   5 71591.9 2955.31  15
   4   3   5 74033.3 3110.51  15
   4  -3   6 6441.75 809.513  15
   4   3   6 6719.04 852.702  15
   4  -3   6 6815.61 854.986  10
  -4  -3  -6 4691.34 808.778   6
   4  -3   7 9659.63 1041.07  10
   4   3   7 11401.9 1151.48  15
   4  -3   8 2189.26 559.839  10
   4   3   8 3911.93 710.731  10
   4  -3   9 897.708 474.255  10
   4   3   9 490.326 423.577  10
   4  -3  10 1373.83 424.157  10
   4   3  10 2278.42 478.546  10
  -4  -4  12 10748.5 904.817   7
  -4   4  12 11065.6 920.816  11
  -4  -4  11 2430.47 484.934   7
  -4  -4  10 4580.38 630.288   8
  -4  -4  10 5078.87 707.537   7
  -4  -4   9 9949.70 994.275   7
  -4  -4   9 8703.80 854.878   8
  -4  -4   8 1432.27 360.803   8
  -4  -4   8 1902.34 455.642   7
  -4  -4   8 2000.11 501.797  11
  -4  -4   7 32426.9 1807.61   7
  -4  -4   7 32832.4 1732.10  11
  -4  -4   7 28755.1 1650.40   8
  -4  -4   6 14973.7 1134.72   7
  -4  -4   6 15738.1 1129.40  11
  -4  -4   6 15611.8 1133.02   8
   4   4  -5 25177.6 2919.01   1
  -4  -4   5 24665.4 1429.62   7
  -4  -4   5 22918.4 1382.51  11
  -4  -4   5 24911.4 1442.23   8
   4   4  -4 12540.3 2016.37   1
  -4  -4   4 13167.9 991.730   8
  -4   4   3 6374.21 683.108  11
   4   4  -3 6921.95 1509.86   1
  -4  -4   3 7717.98 906.673   6
  -4  -4   3 6755.33 694.456   8
  -4  -4   2 3303.46 524.728   8
   4   4  -2 1991.67 878.621   1
  -4  -4   2 2403.06 613.027   6
  -4  -4   1 11963.9 1139.94   6
   4   4  -1 14141.7 2037.58   1
  -4  -4   1 12669.1 964.943   8
   4   4  -1 11371.9 919.226  15
   4   4   0 17890.4 1171.02  15
   4   4   0 17828.3 2326.47   1
  -4  -4   0 17020.8 1155.28   8
   4   4   1 20661.3 1299.36  15
  -4  -4  -1 20109.7 1291.55   8
   4   4   2 7945.94 1626.25   1
   4  -4   2 8489.70 790.540   5
   4   4   2 8510.77 836.942  15
   4   4   3 14175.2 1128.54  15
   4   4   4-75.4031 275.854  15
   4  -4   4 287.982 369.676  10
  -4  -4  -4 244.460 407.310   6
   4   4   5 5049.28 744.295  15
   4  -4   5 2997.19 615.710  10
  -4  -4  -5 3323.02 686.703   6
   4  -4   6 14842.6 1241.77  10
  -4  -4  -6 13660.6 1237.64   6
   4   4   6 14590.2 1245.13  15
   4   4   7 5805.96 829.094  15
   4  -4   7 7757.61 910.761  10
   4  -4   8 2508.72 548.544  10
   4   4   8 3037.91 614.750  10
   4  -4   9 4623.30 674.108  10
   4   4   9 4653.28 677.749  10
   4  -4  10 106.237 287.754  10
   4   4  10 116.986 248.202  10
  -4  -5  12 693.058 254.409   7
  -4   5  12 402.174 239.633  11
  -4  -5  11 62116.5 2550.21   7
  -4  -5  11 61332.8 2491.32   8
  -4  -5  10 964.324 324.664   8
  -4  -5  10 1562.81 454.429   7
  -4  -5   9 7610.61 833.243   8
  -4  -5   9 9351.85 897.218   7
  -4  -5   8 1628.67 499.823   8
  -4  -5   8 2761.55 539.316   7
  -4  -5   7 91092.2 3418.29   7
  -4  -5   7 87767.5 3393.79   8
  -4  -5   6 1259.72 406.491   8
  -4  -5   6 998.965 394.411   7
  -4  -5   5 134695. 4389.95   7
  -4  -5   5 131673. 4452.54   8
  -4  -5   4 2045.68 456.727   8
   4   5  -4 4687.83 1379.52   1
  -4  -5   3 6866.81 744.624   8
   4   5  -3 8111.38 1559.63   1
  -4  -5   3 8192.07 910.020   6
  -4  -5   2 438.429 285.854   8
   4   5  -2 486.086 229.255  15
  -4  -5   2 662.534 342.444   6
   4   5  -2 39.2089 522.033   1
   4   5  -1 128838. 6830.47   1
  -4  -5   1 120446. 4569.21   6
  -4  -5   1 123708. 4166.24   8
   4   5  -1 125549. 4135.06  15
  -4  -5   0 4536.84 616.055   8
   4   5   0 3117.03 517.702  15
  -4  -5   0 5145.61 847.011   6
   4   5   1 136652. 7441.39   1
  -4  -5  -1 150226. 5350.40   6
  -4  -5  -1 152698. 4931.67   8
   4   5   1 147559. 4810.83  15
   4  -5   1 149928. 4844.90   5
  -4  -5  -2 10920.8 1180.49   6
   4  -5   2 9781.47 907.657   5
   4   5   2 10102.3 921.301  15
  -4  -5  -3 26177.7 1822.17   6
   4  -5   3 24026.0 1431.62   5
   4   5   3 25371.1 1550.39  15
  -4  -5  -4 6754.76 934.884   6
   4   5   4 7030.73 841.161  15
   4  -5   5 58248.9 2619.36  10
  -4  -5  -5 64835.0 2963.85   6
   4   5   5 59187.6 2722.97  15
   4   5   6 501.554 375.625  15
   4  -5   6 489.588 371.266  10
  -4  -5  -6 767.632 369.051   6
   4  -5   7 49342.9 2377.10  10
   4   5   7 47140.1 2382.41  15
   4  -5   8 2283.70 502.098  10
   4  -5   9 7223.82 792.882  10
   4   5   9 6169.25 720.355  10
  -4   6  12 63532.2 2431.06  11
  -4  -6  11 1293.77 353.244   8
  -4  -6  11 1679.72 410.370   7
  -4  -6  10 14232.1 1062.68   7
  -4  -6  10 13766.3 1079.04   8
  -4  -6   9 5791.27 738.629   8
  -4  -6   9 7959.64 793.828   7
  -4  -6   8 6545.04 786.411   8
  -4  -6   8 6468.86 759.212   7
  -4  -6   7 3764.65 583.480   8
  -4  -6   7 5342.91 680.609   7
  -4  -6   6 201827. 5980.90   7
  -4  -6   6 187553. 6079.81   8
  -4  -6   5 5342.06 686.805   8
   4  -6  -4 58877.4 2563.77  12
  -4  -6   4 67465.9 2841.70   6
  -4  -6   4 64037.9 2679.58   8
  -4  -6   3 25491.5 1686.41   6
  -4  -6   3 27037.4 1571.41   8
   4   6  -2 7547.20 746.362  15
  -4  -6   2 6734.54 769.910   8
  -4  -6   2 8226.15 979.570   6
  -4  -6   1 4620.88 660.680   8
   4   6  -1 4721.32 611.150  15
  -4  -6   1 5321.75 860.563   6
  -4  -6   0 110471. 4412.01   6
  -4  -6   0 112270. 4037.11   8
   4   6   0 117763. 3931.06  15
  -4  -6  -1 15669.8 1415.11   6
  -4  -6  -1 12977.3 1144.03   8
   4  -6   1 14607.5 1147.78   5
   4   6   1 15666.4 1131.17  15
  -4  -6  -2 42582.2 2405.70   6
   4  -6   2 41005.8 2047.52   5
   4   6   2 42251.6 2031.62  15
  -4  -6  -3 30141.9 1983.07   6
   4  -6   3 29033.1 1659.57   5
   4   6   3 29647.7 1684.29  15
   4   6   4 4492.28 653.690  15
   4  -6   4 3136.66 564.335   5
  -4  -6  -4 3822.18 735.907   6
   4  -6   5-293.749 317.526  10
  -4  -6  -5-282.958 376.454   6
   4   6   5-127.074 267.121  15
   4  -6   6 23384.6 1529.89  10
  -4  -6  -6 27165.3 1682.51   6
   4   6   6 26017.4 1617.97  15
   4  -6   7 2881.48 526.944  10
   4  -6   8 22073.6 1416.42  10
   4  -6   9 1242.30 386.127  10
   4   6   9 2032.41 443.880  10
  -4  -7  11 7032.24 687.098   8
  -4  -7  10 851.440 346.218   8
  -4  -7   9 5782.26 703.590   8
  -4  -7   8 1453.59 459.685   8
  -4  -7   7-280.372 278.973   8
  -4  -7   6 2233.16 485.139   8
  -4  -7   5 11443.7 1063.63   8
  -4  -7   4 7573.66 856.946   8
   4  -7  -4 6234.85 764.928  12
  -4  -7   4 7470.81 907.490   6
  -4  -7   3 7344.03 819.740   8
   4  -7  -3 6883.94 813.851  12
  -4  -7   3 7507.45 939.448   6
  -4  -7   2-132.636 349.239   8
  -4  -7   2 117.412 370.096   6
  -4  -7   1 624.352 427.763   8
  -4  -7   1 174.644 442.509   6
  -4  -7   0 339.438 399.410   8
   4  -7   0-130.691 346.902   5
  -4  -7   0 365.701 531.705   6
  -4  -7  -1 4733.37 773.653   8
   4  -7   1 3235.18 635.767   5
  -4  -7  -1 4381.11 827.599   6
  -4  -7  -2 11578.5 1217.80   6
   4  -7   2 9992.35 989.360   5
  -4  -7  -3 13570.9 1306.07   6
   4  -7   3 14229.3 1136.13   5
   4  -7   4 1882.64 498.912   5
  -4  -7  -4 1065.04 561.827   6
   4  -7   5 1274.37 433.254   5
  -4  -7  -5 853.277 418.058   6
   4  -7   6 273.050 299.324  10
  -4  -7  -6 327.960 313.527   6
   4  -7   7 2066.94 490.652  10
  -4  -7  -7 1635.12 445.312   9
   4  -7   8 5056.95 626.843  10
  -4  -7  -8 5343.14 630.412   9
  -4  -8  10 540.396 300.386   8
  -4  -8   9 9903.59 915.359   8
  -4  -8   8 6607.89 781.836   8
  -4  -8   7 12404.1 1074.17   8
  -4  -8   6 14175.7 1161.66   8
  -4  -8   5-129.306 297.104   8
   4  -8  -5 191.942 326.414  12
  -4  -8   4 1189.72 409.973   8
   4  -8  -4 1391.94 497.268  12
   4  -8  -3 14862.8 1244.71  12
  -4  -8   3 15177.7 1326.12   6
  -4  -8   3 14614.0 1189.99   8
  -4  -8   2 21376.5 1613.32   6
  -4  -8   2 19382.2 1383.86   8
   4  -8  -2 20490.5 1478.06   5
  -4  -8   1 25278.9 1802.25   6
  -4  -8   1 25054.2 1569.55   9
  -4  -8   1 26274.1 1632.70   8
   4  -8  -1 26205.0 1686.94   5
  -4  -8   0 19873.1 1585.48   6
  -4  -8   0 19204.8 1411.67   9
  -4  -8   0 18437.4 1385.42   8
   4  -8   0 21010.2 1502.30   5
   4  -8   1 1141.97 423.642   5
  -4  -8  -1 1155.15 553.084   6
  -4  -8  -1 1336.85 494.046   9
  -4  -8  -1 1353.73 499.938   8
   4  -8   2 75.4981 323.268   5
[truncated: 825,631 more chars]
